# Supplementary material for: Tetra­aqua­bis(1-hydr­oxy-2-naphthoato-κO 2)magnesium(II)
Source: Acta Crystallogr Sect E Struct Rep Online. 2008 Mar 14;64(Pt 4):m552. doi: 10.1107/S1600536808006351 (PMC2960898; doi:10.1107/S1600536808006351)
Supplement: Supplementary file 2 [file e-64-0m552-Isup2.hkl]

# 
# h,k,l, Fc-squared, Fo-squared, sigma(Fo-squared) and status flag 
# 
data_I
_shelx_title ' X in P21' 
_shelx_refln_list_code          4 
_shelx_F_calc_maximum      210.14 
_exptl_crystal_F_000       528.00 
_reflns_d_resolution_high  0.7696 
 
loop_ 
 _symmetry_equiv_pos_as_xyz 
 'x, y, z' 
 '-x, y+1/2, -z' 
 
_cell_length_a    13.6181 
_cell_length_b     5.9526 
_cell_length_c    15.1380 
_cell_angle_alpha  90.000 
_cell_angle_beta  107.215 
_cell_angle_gamma  90.000 
 
_shelx_F_squared_multiplier     1.000 
 
loop_ 
 _refln_index_h 
 _refln_index_k 
 _refln_index_l 
 _refln_F_squared_calc 
 _refln_F_squared_meas 
 _refln_F_squared_sigma 
 _refln_observed_status 
   1  -7   0       40.09       43.71      7.10 o 
   2  -7   0       22.11       12.12      5.03 o 
   3  -7   0      362.82      374.03     17.01 o 
   4  -7   0       94.02       85.98      9.14 o 
   5  -7   0      118.61      110.59     17.24 o 
   6  -7   0      100.64      117.67     10.42 o 
   7  -7   0      168.85      203.51     12.75 o 
   0  -6   0      390.59      353.32     21.11 o 
   1  -6   0       63.63       63.94      7.28 o 
   2  -6   0      705.34      711.80     22.07 o 
   3  -6   0      105.52       83.79      7.98 o 
   4  -6   0      210.56      215.92     19.16 o 
   5  -6   0       66.31       57.33      7.11 o 
   6  -6   0      148.35      134.35      9.62 o 
   7  -6   0        8.28       15.89      4.68 o 
   8  -6   0      274.52      272.26     18.71 o 
   9  -6   0        9.37       10.60      6.79 o 
   1  -5   0      398.19      373.01     13.85 o 
   2  -5   0      153.59      142.99      8.69 o 
   3  -5   0      462.88      411.04     14.77 o 
   4  -5   0        8.93        2.77      2.67 o 
   5  -5   0      622.76      583.11     29.95 o 
   6  -5   0      187.21      165.40      9.21 o 
   7  -5   0      440.65      457.16     15.57 o 
   8  -5   0       75.34       80.20      9.87 o 
   9  -5   0      200.75      200.18     16.32 o 
  10  -5   0       46.05       58.20     10.98 o 
  11  -5   0      135.06      158.05     16.11 o 
   0  -4   0     2050.14     2185.76     59.65 o 
   1  -4   0       13.51       15.71      3.76 o 
   2  -4   0     1335.10     1348.89     29.08 o 
   3  -4   0       77.12       75.48      9.38 o 
   4  -4   0      906.18      891.28     21.59 o 
   5  -4   0      303.43      309.18     21.58 o 
   6  -4   0      504.14      463.49     14.38 o 
   7  -4   0       65.56       64.20      5.45 o 
   8  -4   0      479.49      492.15     14.24 o 
   9  -4   0      105.89      108.06      7.48 o 
  10  -4   0      579.52      601.20     18.31 o 
  11  -4   0       67.74       71.39      7.22 o 
  12  -4   0      100.68      116.39     12.05 o 
  13  -4   0        0.06       -0.11      3.91 o 
  14  -4   0       63.23       72.34     11.66 o 
   1  -3   0     5833.83     5894.98     99.69 o 
   2  -3   0      397.41      415.10     11.90 o 
   3  -3   0     1495.07     1568.11     29.88 o 
   4  -3   0      159.12      162.65     12.16 o 
   5  -3   0      785.22      764.98     17.40 o 
   6  -3   0      122.07      108.35      5.75 o 
   7  -3   0      967.18      988.55     21.24 o 
   8  -3   0      188.82      173.41      7.92 o 
   9  -3   0      141.41      165.24      8.11 o 
  10  -3   0       76.34       78.49      6.70 o 
  11  -3   0      275.11      286.24     12.30 o 
  12  -3   0       11.33        4.67      3.57 o 
  13  -3   0      389.29      389.45     15.65 o 
  14  -3   0       84.79       78.59     14.38 o 
  15  -3   0       28.62       20.81      8.12 o 
   0  -2   0      500.67      512.78     16.11 o 
   1  -2   0      855.47      832.90     17.04 o 
   2  -2   0     2563.78     2488.08     54.35 o 
   3  -2   0     1230.73     1339.87     24.85 o 
   4  -2   0      402.12      371.72      9.46 o 
   5  -2   0     1133.17     1264.13     19.22 o 
   6  -2   0     1157.11     1192.90     16.15 o 
   7  -2   0       13.73       16.53      3.27 o 
   8  -2   0     1851.31     1796.48     34.88 o 
   9  -2   0      850.69      773.71     19.77 o 
  10  -2   0      258.20      232.43     10.16 o 
  11  -2   0      264.00      260.03     11.10 o 
  12  -2   0      338.10      322.48     10.67 o 
  13  -2   0       60.10       48.75      5.58 o 
  14  -2   0      114.37      107.50      7.19 o 
  15  -2   0       48.15       60.96      7.99 o 
  16  -2   0       45.01       55.89     10.94 o 
   4  -1   0     4817.95     5000.04     78.32 o 
   5  -1   0     2919.40     2911.90     48.95 o 
   6  -1   0     1361.53     1402.21     26.50 o 
   7  -1   0      736.83      626.97     16.19 o 
   8  -1   0       89.99       89.29      4.53 o 
   9  -1   0      657.35      647.93     27.05 o 
  10  -1   0       54.29       47.70      5.02 o 
  11  -1   0      480.03      482.97     15.40 o 
  12  -1   0       77.68       69.41      6.71 o 
  13  -1   0      254.88      242.86      9.45 o 
  14  -1   0       29.95       28.75      4.46 o 
  15  -1   0       52.22       51.05      5.80 o 
  16  -1   0        7.76        2.86      5.94 o 
   1   0   0        3.26        0.56      0.56 o 
   2   0   0     3542.27     3888.08     60.11 o 
   3   0   0      286.60      292.52      7.07 o 
   4   0   0      112.05       83.07      3.69 o 
   5   0   0        0.33        0.99      1.09 o 
   6   0   0     6419.56     6416.78     82.62 o 
   7   0   0       62.53       66.70      3.64 o 
   8   0   0        7.87        1.92      1.46 o 
   9   0   0        2.71        4.50      1.88 o 
  10   0   0      129.36      121.82      7.85 o 
  11   0   0      115.86      109.55      6.56 o 
  12   0   0        9.57        9.94      2.89 o 
  13   0   0       61.04       64.24      4.74 o 
  14   0   0      640.36      592.31     13.69 o 
  15   0   0        0.13        2.23      2.55 o 
  16   0   0       71.42       58.52     12.22 o 
   1   1   0     5694.47     5824.03    125.96 o 
   2   1   0     2331.90     2378.09     38.08 o 
   3   1   0     8052.46     8189.38    125.39 o 
   4   1   0     4817.95     4969.79     63.95 o 
   5   1   0     2919.39     2983.53     40.05 o 
   6   1   0     1361.53     1377.26     21.44 o 
   7   1   0      736.83      694.53     13.07 o 
   8   1   0       89.99       94.31      5.39 o 
   9   1   0      657.35      716.71     14.59 o 
  10   1   0       54.29       59.34      4.46 o 
  11   1   0      480.03      490.72     10.90 o 
  12   1   0       77.68       75.56      4.68 o 
  13   1   0      254.88      252.35      8.30 o 
  14   1   0       29.95       25.16      3.72 o 
  15   1   0       52.22       48.29      4.87 o 
  16   1   0        7.76        9.94      4.03 o 
   0   2   0      500.67      452.09     14.83 o 
   1   2   0      855.47      844.66     11.52 o 
   2   2   0     2563.78     2509.81     40.92 o 
   3   2   0     1230.73     1332.13     17.24 o 
   4   2   0      402.12      367.35      6.62 o 
   5   2   0     1133.17     1273.97     19.42 o 
   6   2   0     1157.11     1146.64     16.21 o 
   7   2   0       13.73       14.03      1.83 o 
   8   2   0     1851.31     1822.41     30.03 o 
   9   2   0      850.69      834.59     14.15 o 
  10   2   0      258.19      263.18      7.40 o 
  11   2   0      264.00      253.55      8.97 o 
  12   2   0      338.10      347.34      9.49 o 
  13   2   0       60.10       62.23      4.72 o 
  14   2   0      114.37      122.49      6.45 o 
  15   2   0       48.16       59.85      5.32 o 
  16   2   0       45.01       43.05      7.01 o 
   1   3   0     5833.84     6141.42     68.90 o 
   2   3   0      397.41      427.20      7.92 o 
   3   3   0     1495.07     1494.20     20.32 o 
   4   3   0      159.12      182.18      4.91 o 
   5   3   0      785.22      732.80     11.53 o 
   6   3   0      122.07      119.36      3.70 o 
   7   3   0      967.18      975.22     13.44 o 
   8   3   0      188.82      198.54      7.07 o 
   9   3   0      141.41      142.22      5.37 o 
  10   3   0       76.34       82.51      4.54 o 
  11   3   0      275.11      273.57      8.23 o 
  12   3   0       11.33        5.02      2.48 o 
  13   3   0      389.29      396.13     10.83 o 
  14   3   0       84.79       90.10     11.60 o 
  15   3   0       28.62       35.69      9.81 o 
   0   4   0     2050.14     2150.34     55.03 o 
   1   4   0       13.51       11.08      2.01 o 
   2   4   0     1335.10     1347.69     19.55 o 
   3   4   0       77.12       74.79      3.81 o 
   4   4   0      906.18      888.46     16.81 o 
   5   4   0      303.43      307.67      8.83 o 
   6   4   0      504.14      509.11     11.94 o 
   7   4   0       65.56       59.27      4.40 o 
   8   4   0      479.49      474.63     16.90 o 
   9   4   0      105.89      101.60      5.87 o 
  10   4   0      579.52      567.65     14.75 o 
  11   4   0       67.73       65.77      6.82 o 
  12   4   0      100.68      120.80      9.27 o 
  13   4   0        0.06        0.10      4.85 o 
   1   5   0      398.19      389.13      9.19 o 
   2   5   0      153.59      148.55      5.63 o 
   3   5   0      462.88      447.48     11.65 o 
   4   5   0        8.93        6.93      2.54 o 
   5   5   0      622.76      589.63     13.93 o 
   6   5   0      187.21      161.82      8.91 o 
   7   5   0      440.65      434.77     15.23 o 
   8   5   0       75.35       68.02      9.78 o 
   9   5   0      200.75      206.04     15.77 o 
  10   5   0       46.05       50.85      9.44 o 
  11   5   0      135.06      136.69     14.44 o 
   2   6   0      705.34      699.07     20.53 o 
   3   6   0      105.52      119.04      8.40 o 
   4   6   0      210.56      224.07     15.25 o 
   5   6   0       66.31       69.22      9.70 o 
   6   6   0      148.35      166.90     13.97 o 
   7   6   0        8.28       14.14      5.98 o 
   8   6   0      274.52      280.68     19.01 o 
   9   6   0        9.37        5.43      5.68 o 
  10   6   0       47.31       51.83     10.51 o 
  -7  -7   1        5.77       13.78      5.46 o 
  -6  -7   1      159.08      163.74     11.83 o 
  -5  -7   1       66.33       79.24     12.90 o 
  -4  -7   1      212.60      221.74     13.25 o 
  -3  -7   1      107.61      103.86      9.85 o 
  -2  -7   1      342.66      335.38     26.56 o 
  -1  -7   1       36.52       35.72      6.64 o 
   0  -7   1      201.16      203.56     12.42 o 
   1  -7   1        2.04        0.19      4.12 o 
   2  -7   1      112.85      113.70     10.10 o 
   3  -7   1       31.38       20.46      5.71 o 
   4  -7   1      114.01      117.76     10.27 o 
   5  -7   1       33.15       37.44      6.82 o 
   6  -7   1      125.11      142.25     11.15 o 
 -10  -6   1        1.40        1.07      5.81 o 
  -9  -6   1      126.34      119.17     14.19 o 
  -8  -6   1       29.67       29.58      5.86 o 
  -7  -6   1      112.79      108.34      8.85 o 
  -6  -6   1       42.26       31.60      7.67 o 
  -5  -6   1      329.50      348.02     14.82 o 
  -4  -6   1       61.71       57.64      6.98 o 
  -3  -6   1      644.12      612.15     34.59 o 
  -2  -6   1      285.46      259.69     12.70 o 
  -1  -6   1      228.73      185.50     10.87 o 
   0  -6   1      257.55      234.88     22.77 o 
   1  -6   1      812.17      755.22     32.73 o 
   2  -6   1       97.12       86.62      8.20 o 
   3  -6   1      537.66      508.74     18.31 o 
   4  -6   1        4.47        2.44      3.44 o 
   5  -6   1      142.11      162.77     10.27 o 
   6  -6   1       37.61       34.88      6.04 o 
   7  -6   1      290.95      308.74     13.96 o 
 -12  -5   1      280.10      290.12     21.36 o 
 -11  -5   1       15.17       14.01      6.79 o 
 -10  -5   1      248.36      257.52     18.29 o 
  -9  -5   1       29.65       33.50      7.95 o 
  -8  -5   1      198.88      215.78     10.60 o 
  -7  -5   1       43.96       37.32      5.36 o 
  -6  -5   1      188.46      181.06      9.71 o 
  -5  -5   1      214.55      216.10     10.39 o 
  -4  -5   1      414.38      392.08     14.43 o 
  -3  -5   1      141.01      120.65      7.99 o 
  -2  -5   1      788.97      801.76     21.75 o 
  -1  -5   1      174.30      160.39      9.03 o 
   0  -5   1      222.14      194.34     16.19 o 
   1  -5   1      215.89      200.52      9.97 o 
   2  -5   1      289.08      287.94     12.10 o 
   3  -5   1       11.00        5.59      3.63 o 
   4  -5   1      475.84      449.44     17.86 o 
   5  -5   1       84.08       69.01      6.46 o 
   6  -5   1      453.84      426.43     15.02 o 
   7  -5   1      186.16      168.35      9.32 o 
  10  -5   1      194.14      200.27     17.60 o 
  11  -5   1       27.71       20.85      8.25 o 
 -14  -4   1       28.91        5.64      6.58 o 
 -13  -4   1      492.64      519.02     18.70 o 
 -12  -4   1       50.65       42.46      6.24 o 
 -11  -4   1       48.48       46.09      6.28 o 
 -10  -4   1       61.11       52.98      9.23 o 
  -9  -4   1      171.94      187.28     14.36 o 
  -8  -4   1        2.21        2.88      2.12 o 
  -7  -4   1      829.21      849.23     20.71 o 
  -6  -4   1      120.19      116.18      6.93 o 
  -5  -4   1      475.78      451.01     16.28 o 
  -4  -4   1      254.63      255.48     10.06 o 
  -3  -4   1      272.13      238.79     17.39 o 
  -2  -4   1      130.28      120.44      6.84 o 
  -1  -4   1      710.17      672.80     17.95 o 
   0  -4   1        3.17        4.80      2.31 o 
   1  -4   1     1577.08     1607.59     33.04 o 
   2  -4   1       39.40       46.03      4.76 o 
   3  -4   1     1421.62     1491.80     31.22 o 
   4  -4   1      111.45      113.61      6.81 o 
   5  -4   1     1115.82     1121.69     25.54 o 
   6  -4   1      152.13      142.62      7.58 o 
   7  -4   1      464.26      478.34     14.44 o 
   8  -4   1      213.46      203.22     12.86 o 
   9  -4   1      583.67      580.95     17.85 o 
  10  -4   1       92.73       98.76      7.91 o 
  11  -4   1      366.55      389.42     15.33 o 
  12  -4   1        9.59       17.14      5.10 o 
  13  -4   1      154.97      168.22     15.13 o 
  14  -4   1       49.57       60.93     11.15 o 
 -15  -3   1       47.35       42.90      9.66 o 
 -14  -3   1       22.38       16.54      5.64 o 
 -13  -3   1      164.88      140.52      7.60 o 
 -12  -3   1       97.58       92.95     17.97 o 
 -11  -3   1      318.61      315.17     12.21 o 
 -10  -3   1      249.78      265.06     10.67 o 
  -9  -3   1      404.40      397.53     12.82 o 
  -8  -3   1      631.19      649.11     11.39 o 
  -7  -3   1       52.94       57.61      4.49 o 
  -6  -3   1      552.60      541.80     10.99 o 
  -5  -3   1       41.46       50.20      2.93 o 
  -4  -3   1     1304.46     1182.28     24.67 o 
  -3  -3   1     1441.70     1566.93     30.88 o 
  -2  -3   1     1954.94     2003.83     52.09 o 
  -1  -3   1      236.82      243.83     10.77 o 
   0  -3   1     2177.80     2324.79     43.09 o 
   1  -3   1      679.01      712.47     16.90 o 
   2  -3   1     4350.99     4249.10     73.15 o 
   3  -3   1      127.49      146.33      4.94 o 
   4  -3   1     2125.33     2141.22     31.60 o 
   5  -3   1       17.70       14.85      2.18 o 
   6  -3   1     2046.38     2174.04     31.92 o 
   7  -3   1       43.33       45.06      3.35 o 
   8  -3   1      414.91      422.76     13.63 o 
   9  -3   1      259.02      270.06     18.93 o 
  10  -3   1       36.62       35.01      6.56 o 
  11  -3   1       56.25       49.42     11.56 o 
  12  -3   1      384.10      399.55     17.05 o 
  13  -3   1       28.70       24.86      5.56 o 
  14  -3   1      206.27      191.28     11.81 o 
  15  -3   1        2.21        9.19      7.09 o 
 -16  -2   1       21.73       24.97      5.81 o 
 -15  -2   1      179.28      166.16      8.86 o 
 -14  -2   1       14.03       17.13      4.71 o 
 -13  -2   1      415.10      417.15     15.59 o 
 -12  -2   1       42.18       35.99      5.19 o 
 -11  -2   1      123.79      144.38      8.21 o 
 -10  -2   1      661.40      666.42     18.20 o 
  -9  -2   1      322.92      290.32     10.68 o 
  -8  -2   1      694.78      698.72     11.34 o 
  -7  -2   1     1772.22     1730.47     23.36 o 
  -6  -2   1      837.49      881.87     12.82 o 
  -5  -2   1     1219.14     1260.40     18.74 o 
  -4  -2   1     1094.16     1229.43     23.58 o 
  -3  -2   1      823.49      813.19     16.32 o 
  -2  -2   1      396.03      426.28     10.44 o 
  -1  -2   1     2157.15     2221.12     38.24 o 
   0  -2   1       94.35       87.34      4.23 o 
   1  -2   1     1709.85     1738.95     30.91 o 
   2  -2   1      960.62      998.60     19.64 o 
   3  -2   1      442.57      462.31      8.36 o 
   4  -2   1      414.49      457.04      8.84 o 
   5  -2   1     2239.50     2282.57     39.38 o 
   6  -2   1     1382.68     1435.76     21.56 o 
   7  -2   1     1603.85     1570.96     18.55 o 
   8  -2   1     1153.54     1171.76     20.57 o 
   9  -2   1      238.60      259.94      8.31 o 
  10  -2   1      308.63      301.80      9.41 o 
  11  -2   1      917.69      906.34     46.04 o 
  12  -2   1      163.54      157.86      9.65 o 
  13  -2   1      391.23      374.16     15.19 o 
  14  -2   1       76.14       73.20      9.57 o 
  15  -2   1       38.59       43.71      9.83 o 
  16  -2   1        3.05        5.98      6.54 o 
 -17  -1   1        6.74        8.49      5.01 o 
 -16  -1   1       72.86       92.25     12.84 o 
 -15  -1   1        2.16       -0.29      2.73 o 
 -14  -1   1      386.61      385.40     15.36 o 
 -13  -1   1       24.33       15.42      4.26 o 
 -12  -1   1      182.50      186.07     12.20 o 
 -11  -1   1       27.95       31.50      4.59 o 
 -10  -1   1      331.21      326.37     19.44 o 
  -9  -1   1      137.26      144.23      9.83 o 
  -8  -1   1      568.98      554.07     14.45 o 
  -7  -1   1      229.72      240.82     11.41 o 
  -6  -1   1     1142.17     1083.90     21.88 o 
  -5  -1   1      624.71      621.35     13.64 o 
  -3  -1   1     6241.68     6483.03    140.32 o 
   4  -1   1     5578.42     5738.67     88.27 o 
   5  -1   1      742.01      786.27     13.52 o 
   6  -1   1     6423.20     6551.74     85.07 o 
   7  -1   1     1039.34     1108.79     18.77 o 
   8  -1   1     1133.84     1078.29     19.35 o 
   9  -1   1      122.81      127.17      4.96 o 
  10  -1   1      341.62      316.55      8.31 o 
  11  -1   1       35.60       33.21      3.40 o 
  12  -1   1      463.76      432.79     13.87 o 
  13  -1   1        7.09        7.08      3.06 o 
  14  -1   1      263.24      256.44     12.74 o 
  15  -1   1       26.28       15.03      5.11 o 
  16  -1   1       50.81       54.61     11.11 o 
 -17   0   1       70.81       53.61      7.76 o 
 -16   0   1       10.85        7.43      3.67 o 
 -15   0   1       73.21       71.89      6.69 o 
 -14   0   1        9.78        3.62      2.65 o 
 -13   0   1       73.70       76.97      5.80 o 
 -12   0   1       28.05       23.59      3.64 o 
 -11   0   1      322.84      324.88     15.49 o 
 -10   0   1      144.53      151.01      6.33 o 
  -9   0   1        3.15        2.04      1.57 o 
  -8   0   1      106.05      101.02      4.63 o 
  -7   0   1     1270.01     1283.32     21.86 o 
  -6   0   1       11.14       14.06      1.98 o 
  -5   0   1     1014.72      921.51     14.73 o 
  -4   0   1      462.60      448.21     29.01 o 
  -3   0   1       55.49       61.12      2.75 o 
  -2   0   1       90.10       89.20      2.78 o 
  -1   0   1     6788.28     7025.94    154.63 o 
   1   0   1     8893.07     9422.95    205.74 o 
   2   0   1       22.27       19.50      1.92 o 
   3   0   1    44158.61    41459.95   1295.82 o 
   4   0   1       19.28       18.10      1.74 o 
   5   0   1    12409.37    12688.74    158.21 o 
   6   0   1      115.02      115.84      4.43 o 
   7   0   1      853.55      793.96     14.61 o 
   8   0   1       12.91       10.32      2.17 o 
   9   0   1     1616.39     1695.28     24.11 o 
  10   0   1        0.39        0.23      1.67 o 
  11   0   1        2.59        2.97      1.91 o 
  12   0   1        0.01        0.66      1.90 o 
  13   0   1      172.95      172.44      6.93 o 
  14   0   1       39.11       34.24      4.06 o 
  15   0   1       40.60       45.15      5.53 o 
  16   0   1       26.71       17.30      7.69 o 
 -17   1   1        6.74        6.81      4.84 o 
 -16   1   1       72.86       71.38      9.82 o 
 -15   1   1        2.16        3.29      2.74 o 
 -14   1   1      386.61      372.42     10.61 o 
 -13   1   1       24.33       28.20      4.23 o 
 -12   1   1      182.50      168.39      7.49 o 
 -11   1   1       27.95       28.04      3.65 o 
 -10   1   1      331.21      321.91      9.44 o 
  -9   1   1      137.26      134.43      5.71 o 
  -8   1   1      568.99      544.51     11.81 o 
  -7   1   1      229.72      257.55      8.58 o 
  -6   1   1     1142.17     1132.66     18.02 o 
  -5   1   1      624.71      631.89     11.22 o 
  -4   1   1     1128.46     1187.29     17.60 o 
  -3   1   1     6241.68     6387.55    184.63 o 
  -2   1   1     1848.30     1959.75     31.80 o 
  -1   1   1      469.30      478.36     21.98 o 
   0   1   1    11070.97    10496.85    354.13 o 
   1   1   1     2262.39     2236.82     48.67 o 
   2   1   1     2104.51     2038.76     33.04 o 
   3   1   1     1845.96     1912.56     44.57 o 
   4   1   1     5578.42     5635.15     74.85 o 
   5   1   1      742.01      809.05     11.71 o 
   6   1   1     6423.21     6608.24     73.55 o 
   7   1   1     1039.34     1097.24     16.08 o 
   8   1   1     1133.84     1131.09     16.82 o 
   9   1   1      122.81      114.02      4.75 o 
  10   1   1      341.62      357.82      8.71 o 
  11   1   1       35.60       40.20      3.63 o 
  12   1   1      463.76      456.62     10.93 o 
  13   1   1        7.09        5.79      3.15 o 
  14   1   1      263.24      248.60      8.81 o 
  15   1   1       26.28       10.30      5.56 o 
  16   1   1       50.81       30.12      8.93 o 
 -16   2   1       21.73       17.81      5.29 o 
 -15   2   1      179.28      180.92      8.60 o 
 -14   2   1       14.03       14.70      3.21 o 
 -13   2   1      415.10      438.33     11.11 o 
 -12   2   1       42.18       38.61      3.80 o 
 -11   2   1      123.79      129.61      6.58 o 
 -10   2   1      661.40      681.92     20.69 o 
  -9   2   1      322.92      337.20      9.37 o 
  -8   2   1      694.77      696.73     14.12 o 
  -7   2   1     1772.22     1719.63     30.40 o 
  -6   2   1      837.49      855.63     12.91 o 
  -5   2   1     1219.14     1192.01     18.70 o 
  -4   2   1     1094.16     1254.39     16.35 o 
  -3   2   1      823.50      743.36     18.38 o 
  -2   2   1      396.03      423.00      8.04 o 
  -1   2   1     2157.15     2172.66     26.06 o 
   0   2   1       94.35       95.28      2.80 o 
   1   2   1     1709.85     1712.00     21.03 o 
   2   2   1      960.62     1004.63     13.44 o 
   3   2   1      442.57      404.89      7.12 o 
   4   2   1      414.49      471.89      6.29 o 
   5   2   1     2239.51     2281.99     24.97 o 
   6   2   1     1382.68     1438.74     19.42 o 
   7   2   1     1603.85     1531.26     21.18 o 
   8   2   1     1153.54     1184.39     17.74 o 
   9   2   1      238.60      245.27      6.99 o 
  10   2   1      308.63      298.36      8.08 o 
  11   2   1      917.69      923.91     16.52 o 
  12   2   1      163.54      152.45      6.55 o 
  13   2   1      391.23      397.07     10.79 o 
  14   2   1       76.14       71.89      5.42 o 
  15   2   1       38.59       38.41      6.72 o 
  16   2   1        3.05        0.17      5.60 o 
 -15   3   1       47.35       49.03     11.32 o 
 -14   3   1       22.38       28.55      4.76 o 
 -13   3   1      164.88      157.69      6.86 o 
 -12   3   1       97.58       97.63      5.40 o 
 -11   3   1      318.61      292.30      8.37 o 
 -10   3   1      249.78      249.88      8.45 o 
  -9   3   1      404.40      411.73      9.18 o 
  -8   3   1      631.19      619.08     11.52 o 
  -7   3   1       52.94       62.07      3.38 o 
  -6   3   1      552.60      564.05     10.06 o 
  -5   3   1       41.46       50.86      3.54 o 
  -4   3   1     1304.46     1199.71     16.53 o 
  -3   3   1     1441.70     1605.24     24.27 o 
  -2   3   1     1954.94     1929.58     36.15 o 
  -1   3   1      236.82      260.39      5.79 o 
   0   3   1     2177.80     2222.60     28.01 o 
   1   3   1      679.01      723.03     11.27 o 
   2   3   1     4350.99     4370.98     50.47 o 
   3   3   1      127.49      142.27      4.34 o 
   4   3   1     2125.33     2192.40     23.62 o 
   5   3   1       17.70       21.81      1.89 o 
   6   3   1     2046.38     2134.18     24.52 o 
   7   3   1       43.33       45.38      3.04 o 
   8   3   1      414.91      437.13     10.26 o 
   9   3   1      259.02      250.82      7.22 o 
  10   3   1       36.62       44.71      4.26 o 
  11   3   1       56.25       49.75      4.17 o 
  12   3   1      384.10      370.31     10.21 o 
  13   3   1       28.70       22.31      4.11 o 
  14   3   1      206.27      171.17     15.72 o 
 -14   4   1       28.91       16.02      7.31 o 
 -13   4   1      492.64      500.03     15.04 o 
 -12   4   1       50.65       42.60      7.61 o 
 -11   4   1       48.48       62.21      5.40 o 
 -10   4   1       61.11       56.42      7.70 o 
  -9   4   1      171.94      185.04      7.50 o 
  -8   4   1        2.21        3.27      2.32 o 
  -7   4   1      829.21      806.69     16.67 o 
  -6   4   1      120.19      114.35      5.53 o 
  -5   4   1      475.78      448.19     10.94 o 
  -4   4   1      254.62      246.96      7.63 o 
  -3   4   1      272.13      264.10      7.67 o 
  -2   4   1      130.28      137.08      5.39 o 
  -1   4   1      710.17      691.88     11.98 o 
   0   4   1        3.17        3.99      1.59 o 
   1   4   1     1577.08     1582.66     22.16 o 
   2   4   1       39.40       46.45      3.07 o 
   3   4   1     1421.62     1466.06     21.07 o 
   4   4   1      111.45      124.61      4.75 o 
   5   4   1     1115.82     1135.16     17.67 o 
   6   4   1      152.13      158.74      7.83 o 
   7   4   1      464.26      488.40     14.90 o 
   8   4   1      213.46      216.35     17.13 o 
   9   4   1      583.67      593.28     26.36 o 
  10   4   1       92.73      108.19     11.88 o 
  11   4   1      366.55      372.42     21.79 o 
  12   4   1        9.59        4.61      5.77 o 
 -12   5   1      280.10      273.67     19.44 o 
 -11   5   1       15.17        5.21      5.17 o 
 -10   5   1      248.36      246.16     17.39 o 
  -9   5   1       29.65       18.59      6.32 o 
  -8   5   1      198.88      199.72      8.26 o 
  -7   5   1       43.96       43.67      4.44 o 
  -6   5   1      188.46      188.35      7.61 o 
  -5   5   1      214.55      198.52      8.26 o 
  -4   5   1      414.38      415.76     11.15 o 
  -3   5   1      141.01      124.19      5.94 o 
  -2   5   1      788.97      768.74     16.10 o 
  -1   5   1      174.30      161.66      6.58 o 
   0   5   1      222.14      228.65      9.88 o 
   1   5   1      215.89      203.49      7.34 o 
   2   5   1      289.08      289.53      8.87 o 
   3   5   1       11.00        5.18      3.80 o 
   4   5   1      475.84      463.81     15.28 o 
   5   5   1       84.08       79.22      9.44 o 
   6   5   1      453.84      448.22     21.83 o 
   7   5   1      186.16      187.45     14.14 o 
   8   5   1      560.04      525.04     25.25 o 
   9   5   1      141.88      136.56     13.59 o 
  10   5   1      194.14      199.11     16.11 o 
  11   5   1       27.71       21.07      7.65 o 
 -10   6   1        1.40        1.67      5.17 o 
  -9   6   1      126.34      148.65     14.36 o 
  -8   6   1       29.67       26.45      5.48 o 
  -7   6   1      112.79      110.70      8.58 o 
  -6   6   1       42.26       32.79      5.63 o 
  -5   6   1      329.50      298.29     19.57 o 
  -4   6   1       61.71       57.47      9.96 o 
  -3   6   1      644.11      619.00     28.63 o 
  -2   6   1      285.46      263.98     18.16 o 
  -1   6   1      228.73      219.05     10.85 o 
   0   6   1      257.55      245.94     11.51 o 
   1   6   1      812.17      748.01     21.56 o 
   2   6   1       97.12       85.42      7.62 o 
   3   6   1      537.66      535.39     24.31 o 
   4   6   1        4.47        2.48      3.93 o 
   5   6   1      142.11      163.65     13.97 o 
   6   6   1       37.61       34.65      8.20 o 
   7   6   1      290.95      278.89     18.84 o 
   8   6   1        1.49        6.58      5.43 o 
   9   6   1       37.52       33.20      9.19 o 
  -7  -7   2       40.83       52.54      8.08 o 
  -6  -7   2       23.79       20.16      5.71 o 
  -5  -7   2      140.28      152.28     11.34 o 
  -4  -7   2       39.66       33.86      6.75 o 
  -3  -7   2      140.64      141.55     18.99 o 
  -2  -7   2       47.90       45.91      7.36 o 
  -1  -7   2      158.90      151.79     11.46 o 
   0  -7   2       50.75       37.49      7.02 o 
   1  -7   2      404.05      367.53     34.91 o 
   2  -7   2       43.07       48.36      7.55 o 
   3  -7   2      268.94      258.23     20.83 o 
   4  -7   2       17.65       10.95      5.13 o 
   5  -7   2      105.65      108.76     10.02 o 
   6  -7   2       24.52       30.38      6.56 o 
 -10  -6   2      140.33      147.71     15.38 o 
  -8  -6   2      226.60      257.82     15.72 o 
  -7  -6   2       51.58       49.93     12.03 o 
  -6  -6   2      117.31      141.05      9.95 o 
  -5  -6   2       42.33       46.12      6.58 o 
  -4  -6   2      312.77      309.72     14.14 o 
  -3  -6   2      257.71      239.22     12.44 o 
  -2  -6   2      506.36      463.44     19.14 o 
  -1  -6   2       61.89       68.81     12.78 o 
   0  -6   2      481.79      442.42     16.93 o 
   1  -6   2      175.97      171.08     10.50 o 
   2  -6   2      525.16      506.97     18.32 o 
   3  -6   2      364.39      345.75     14.74 o 
   4  -6   2      380.71      356.92     21.49 o 
   5  -6   2       87.11       93.22      8.23 o 
   6  -6   2      332.55      318.25     14.19 o 
   7  -6   2       25.89       26.44      5.59 o 
 -12  -5   2       39.88       47.17     10.17 o 
 -11  -5   2      203.16      213.21     17.22 o 
 -10  -5   2       37.95       42.09      8.84 o 
  -9  -5   2      763.79      781.93     32.22 o 
  -8  -5   2       95.37       98.87      6.27 o 
  -7  -5   2      161.05      183.09     18.07 o 
  -6  -5   2       23.29       29.64     10.08 o 
  -5  -5   2      203.37      205.84     10.66 o 
  -4  -5   2       12.62       11.51      3.64 o 
  -3  -5   2      591.46      597.39     18.23 o 
  -2  -5   2      151.78      144.83      8.63 o 
  -1  -5   2       79.46       66.53      6.37 o 
   0  -5   2      154.81      151.38      8.68 o 
   1  -5   2      581.98      540.94     17.25 o 
   2  -5   2      141.54      147.54      8.55 o 
   3  -5   2      152.08      156.67     11.66 o 
   4  -5   2       15.21       10.99      3.61 o 
   5  -5   2      176.49      174.07      9.44 o 
   6  -5   2      184.44      179.77     10.92 o 
   7  -5   2      433.63      443.95     15.41 o 
  10  -5   2       40.61       49.82     10.64 o 
 -14  -4   2      322.63      332.08     20.89 o 
 -13  -4   2        5.64       12.01      6.32 o 
 -12  -4   2      157.80      155.49     15.17 o 
 -11  -4   2       46.71       40.93      8.76 o 
 -10  -4   2      372.08      393.95     21.66 o 
  -9  -4   2       19.53       22.13      5.98 o 
  -8  -4   2      207.29      184.88      7.43 o 
  -7  -4   2      161.00      168.34      8.38 o 
  -6  -4   2      290.68      261.25     11.66 o 
  -5  -4   2      169.28      169.81     13.46 o 
  -4  -4   2      443.79      432.72     13.78 o 
  -3  -4   2       19.33       14.87      3.25 o 
  -2  -4   2      170.14      155.68      7.89 o 
  -1  -4   2      246.95      244.76      9.93 o 
   0  -4   2      673.51      625.29     24.87 o 
   1  -4   2      142.41      140.84      7.37 o 
   2  -4   2      140.66      130.50     12.54 o 
   3  -4   2      150.55      146.15      7.63 o 
   4  -4   2      600.87      622.84     17.00 o 
   5  -4   2      109.31       92.72      6.34 o 
   6  -4   2     1141.36     1195.78     26.45 o 
   7  -4   2       23.16       26.33      4.02 o 
   8  -4   2      411.05      394.55     18.29 o 
   9  -4   2       94.10      104.04     10.13 o 
  10  -4   2      219.40      227.76     11.58 o 
  11  -4   2       12.13       10.90      4.37 o 
  12  -4   2      416.07      415.38     16.92 o 
  13  -4   2       29.03       39.57      9.74 o 
 -16  -3   2       14.00        5.04      7.01 o 
 -14  -3   2        5.92        5.18      3.68 o 
 -13  -3   2      142.66      131.66      9.01 o 
 -12  -3   2      178.11      175.84     11.30 o 
 -11  -3   2      121.45      122.05      7.80 o 
 -10  -3   2      564.77      545.90     16.19 o 
  -9  -3   2      187.34      189.83     13.25 o 
  -8  -3   2       85.36       93.49      4.01 o 
  -7  -3   2      542.37      530.15      9.93 o 
  -6  -3   2       63.05       85.00      3.47 o 
  -5  -3   2      590.71      563.32     11.05 o 
  -4  -3   2     1575.86     1596.50     47.13 o 
  -3  -3   2     1365.13     1345.66     27.57 o 
  -2  -3   2      314.88      311.99     10.07 o 
  -1  -3   2     2309.77     2190.21     40.65 o 
   0  -3   2     1503.64     1560.18     44.95 o 
   1  -3   2     1461.63     1411.45     38.73 o 
   2  -3   2       11.13       18.76      3.10 o 
   3  -3   2     1377.28     1337.09     21.70 o 
   4  -3   2      595.02      686.32     12.98 o 
   5  -3   2     2255.32     2278.31     33.64 o 
   6  -3   2      266.63      260.07      7.36 o 
   7  -3   2      987.09     1039.87     18.11 o 
   8  -3   2      694.51      721.77     25.77 o 
   9  -3   2      583.71      585.66     17.61 o 
  10  -3   2      201.12      193.56     12.90 o 
  11  -3   2      397.52      384.04     15.08 o 
  12  -3   2       42.11       43.05     10.55 o 
  13  -3   2       39.35       35.70      6.23 o 
  14  -3   2        0.93        2.86      5.90 o 
 -16  -2   2       97.67       80.64      8.52 o 
 -15  -2   2       70.32       65.24     10.13 o 
 -14  -2   2      171.48      189.16     13.40 o 
 -13  -2   2      136.74      121.59      9.78 o 
 -12  -2   2      814.81      835.55     51.53 o 
 -11  -2   2       21.75       16.71      7.86 o 
 -10  -2   2      300.75      293.96     10.99 o 
  -9  -2   2       76.00       75.11      6.30 o 
  -8  -2   2     1092.09     1112.72     16.02 o 
  -7  -2   2      695.12      711.76     11.42 o 
  -6  -2   2      650.33      638.93     11.31 o 
  -5  -2   2      428.08      428.61      7.59 o 
  -4  -2   2      665.57      610.28     16.96 o 
  -3  -2   2      271.39      292.40      9.04 o 
  -2  -2   2     2891.18     2981.19     69.86 o 
  -1  -2   2     1434.62     1517.05     28.17 o 
   0  -2   2      631.12      666.87     20.45 o 
   1  -2   2      228.61      247.14      7.55 o 
   2  -2   2     1755.72     1798.42     31.83 o 
   3  -2   2      256.73      296.18      6.53 o 
   4  -2   2      772.33      736.95     12.33 o 
   5  -2   2      154.80      171.46      4.96 o 
   6  -2   2     1856.47     1911.52     27.42 o 
   7  -2   2      247.37      236.67     12.48 o 
   8  -2   2     1654.12     1627.60     33.24 o 
   9  -2   2      748.06      755.80     19.76 o 
  10  -2   2      583.71      562.42     17.40 o 
  11  -2   2      109.32      103.54      7.98 o 
  12  -2   2      620.71      616.99     19.77 o 
  13  -2   2        5.28        0.68      3.43 o 
  14  -2   2      258.34      257.64     13.29 o 
  15  -2   2       12.01       10.21      6.58 o 
 -17  -1   2       82.43       95.27      9.43 o 
 -16  -1   2      163.83      151.81     15.17 o 
 -15  -1   2      387.12      382.37     18.18 o 
 -14  -1   2       69.88       71.47      7.39 o 
 -13  -1   2      211.67      216.25     10.83 o 
 -12  -1   2       22.03       30.34      4.95 o 
 -11  -1   2      229.96      242.51     10.32 o 
 -10  -1   2       72.27       64.31      7.63 o 
  -9  -1   2      297.96      267.09      9.93 o 
  -8  -1   2      190.31      187.80      5.85 o 
  -7  -1   2     1981.46     1940.42     28.08 o 
  -6  -1   2      469.23      482.55      9.23 o 
  -5  -1   2       88.59      100.88      3.71 o 
  -4  -1   2        5.38        6.21      1.48 o 
  -3  -1   2      432.45      430.32      9.49 o 
  -2  -1   2     1579.01     1640.51     37.73 o 
   3  -1   2      153.49      181.39      5.10 o 
   4  -1   2      406.19      419.46      9.87 o 
   5  -1   2     4417.73     4597.33     72.86 o 
   6  -1   2      716.51      778.85     14.16 o 
   7  -1   2     3386.53     3206.35     88.56 o 
   8  -1   2      154.11      168.04      6.32 o 
   9  -1   2     1430.43     1478.97     25.00 o 
  10  -1   2      105.06      103.58      5.76 o 
  11  -1   2      568.72      562.13     15.05 o 
  12  -1   2       45.16       43.82      4.78 o 
  13  -1   2      594.96      581.36     15.60 o 
  14  -1   2       25.46       24.64      5.52 o 
  15  -1   2       98.57      116.89      9.97 o 
  16  -1   2       20.98       31.23      9.57 o 
 -17   0   2       29.80       22.76      5.84 o 
 -16   0   2       94.90       96.96      9.26 o 
 -15   0   2       10.62       10.48      4.36 o 
 -14   0   2      232.21      250.19      9.94 o 
 -13   0   2       32.94       32.29      4.23 o 
 -12   0   2       13.05       17.98      3.23 o 
 -11   0   2        5.80        2.38      2.19 o 
 -10   0   2      142.90      143.53      6.12 o 
  -9   0   2       39.39       47.66      4.60 o 
  -8   0   2       47.76       41.65      3.28 o 
  -7   0   2       55.81       51.98      3.71 o 
  -6   0   2      206.21      166.19      5.08 o 
  -5   0   2        5.26        3.76      1.23 o 
  -4   0   2     1015.50      964.84     14.63 o 
  -3   0   2       48.18       56.18      2.73 o 
  -2   0   2     3339.59     3328.15     73.15 o 
  -1   0   2      174.60      178.35      5.85 o 
   0   0   2       73.22       73.02      2.82 o 
   1   0   2      145.38      138.74      4.87 o 
   2   0   2      134.57      129.68      5.60 o 
   3   0   2      160.05      170.04      4.28 o 
   4   0   2    12295.57    12225.98    152.15 o 
   5   0   2       18.50       11.55      1.53 o 
   6   0   2     4887.89     5047.55     66.34 o 
   7   0   2       20.68       25.29      2.34 o 
   8   0   2     2046.00     2068.67     27.37 o 
   9   0   2       23.21       27.58      2.83 o 
  10   0   2     1197.48     1196.66     19.16 o 
  11   0   2       12.72       11.12      2.80 o 
  12   0   2      550.76      527.04     20.21 o 
  13   0   2        3.72        2.37      2.64 o 
  14   0   2        2.06        4.92      3.15 o 
  15   0   2        2.05       -0.30      3.13 o 
  16   0   2        4.90        5.77      6.07 o 
 -17   1   2       82.43       68.00      8.39 o 
 -16   1   2      163.83      155.12      7.73 o 
 -15   1   2      387.12      351.18     12.49 o 
 -14   1   2       69.88       60.95      5.72 o 
 -13   1   2      211.67      219.45      8.96 o 
 -12   1   2       22.03       21.79      3.52 o 
 -11   1   2      229.96      235.91      8.56 o 
 -10   1   2       72.27       64.41      4.93 o 
  -9   1   2      297.96      290.65      8.40 o 
  -8   1   2      190.31      179.71      5.07 o 
  -7   1   2     1981.47     1905.96     24.34 o 
  -6   1   2      469.23      466.19      7.97 o 
  -5   1   2       88.59       77.12      3.36 o 
  -4   1   2        5.38        3.22      0.97 o 
  -3   1   2      432.45      456.89     13.99 o 
  -2   1   2     1579.01     1631.68     26.97 o 
  -1   1   2     6759.63     7056.03    107.88 o 
   0   1   2     4223.30     4272.13     67.27 o 
   1   1   2      771.12      778.23     13.78 o 
   2   1   2      115.57      116.94      3.84 o 
   3   1   2      153.49      137.11      3.88 o 
   4   1   2      406.19      429.94      8.31 o 
   5   1   2     4417.72     4529.93     51.75 o 
   6   1   2      716.51      785.59     12.23 o 
   7   1   2     3386.52     3348.94     39.84 o 
   8   1   2      154.11      167.73      5.40 o 
   9   1   2     1430.43     1459.37     21.54 o 
  10   1   2      105.06      110.16      4.97 o 
  11   1   2      568.72      567.51     12.23 o 
  12   1   2       45.16       41.71      4.60 o 
  13   1   2      594.96      590.43     25.88 o 
  14   1   2       25.46       27.26      4.47 o 
  15   1   2       98.57      110.07      7.79 o 
  16   1   2       20.98       14.36      7.69 o 
 -16   2   2       97.67      102.27     12.24 o 
 -15   2   2       70.32       60.02      5.91 o 
 -14   2   2      171.48      193.93     10.25 o 
 -13   2   2      136.73      123.28      7.15 o 
 -12   2   2      814.81      768.96     17.62 o 
 -11   2   2       21.75       24.98      3.63 o 
 -10   2   2      300.75      301.71      9.31 o 
  -9   2   2       76.00       73.63      4.60 o 
  -8   2   2     1092.09     1073.91     16.17 o 
  -7   2   2      695.12      715.59     11.57 o 
  -6   2   2      650.33      639.53     10.40 o 
  -5   2   2      428.08      431.10      7.68 o 
  -4   2   2      665.57      607.95      9.42 o 
  -3   2   2      271.39      294.53     10.34 o 
  -2   2   2     2891.18     2872.04     38.88 o 
  -1   2   2     1434.62     1536.03     21.79 o 
   0   2   2      631.12      605.41     10.30 o 
   1   2   2      228.61      253.81      5.51 o 
   2   2   2     1755.72     1744.95     24.92 o 
   3   2   2      256.73      280.65      5.43 o 
   4   2   2      772.33      681.71     12.24 o 
   5   2   2      154.80      168.62      6.06 o 
   6   2   2     1856.47     1863.56     21.59 o 
   7   2   2      247.37      236.85      6.20 o 
   8   2   2     1654.12     1637.67     25.42 o 
   9   2   2      748.06      732.97     13.44 o 
  10   2   2      583.71      582.49     11.99 o 
  11   2   2      109.32      117.98      6.50 o 
  12   2   2      620.71      642.04     16.46 o 
  13   2   2        5.28        3.40      2.91 o 
  14   2   2      258.34      256.27     11.54 o 
  15   2   2       12.01       11.06      7.11 o 
 -16   3   2       14.00       19.36      8.50 o 
 -15   3   2      201.35      202.42     12.18 o 
 -14   3   2        5.92        5.06      3.20 o 
 -13   3   2      142.66      145.63      6.93 o 
 -12   3   2      178.11      172.17     11.19 o 
 -11   3   2      121.45      135.18      6.79 o 
 -10   3   2      564.77      582.73     13.88 o 
  -9   3   2      187.34      183.71      7.16 o 
  -8   3   2       85.36       77.98      3.92 o 
  -7   3   2      542.37      553.35     12.91 o 
  -6   3   2       63.05       75.89      3.50 o 
  -5   3   2      590.71      590.04     16.49 o 
  -4   3   2     1575.86     1711.74     21.83 o 
  -3   3   2     1365.13     1377.49     18.11 o 
  -2   3   2      314.88      320.72      7.54 o 
  -1   3   2     2309.77     2206.96     31.43 o 
   0   3   2     1503.64     1659.37     24.44 o 
   1   3   2     1461.63     1417.76     30.23 o 
   2   3   2       11.13       17.67      2.08 o 
   3   3   2     1377.28     1375.59     21.40 o 
   4   3   2      595.02      700.79     11.01 o 
   5   3   2     2255.32     2315.61     31.73 o 
   6   3   2      266.62      276.29      7.62 o 
   7   3   2      987.09     1026.91     23.26 o 
   8   3   2      694.51      714.39     14.97 o 
   9   3   2      583.71      580.58     13.59 o 
  10   3   2      201.12      206.29      8.05 o 
  11   3   2      397.52      390.68     14.41 o 
  12   3   2       42.11       39.73      5.88 o 
  13   3   2       39.36       50.33      6.72 o 
 -14   4   2      322.63      336.98     15.49 o 
 -13   4   2        5.64        7.02      3.34 o 
 -12   4   2      157.80      169.10      8.23 o 
 -11   4   2       46.71       56.10      6.50 o 
 -10   4   2      372.08      400.84     11.77 o 
  -9   4   2       19.53       23.75      3.51 o 
  -8   4   2      207.29      213.42      7.69 o 
  -7   4   2      161.00      156.30      6.59 o 
  -6   4   2      290.68      275.53      8.40 o 
  -5   4   2      169.28      169.06      6.44 o 
  -4   4   2      443.79      447.24     11.47 o 
  -3   4   2       19.33       19.85      2.71 o 
  -2   4   2      170.14      163.63      6.63 o 
  -1   4   2      246.95      262.22      7.39 o 
   0   4   2      673.51      661.86     15.37 o 
   1   4   2      142.41      135.87      5.25 o 
   2   4   2      140.66      137.92      5.32 o 
   3   4   2      150.55      158.12      6.93 o 
   4   4   2      600.87      604.79     13.05 o 
   5   4   2      109.31       92.17      9.83 o 
   6   4   2     1141.36     1150.35     26.67 o 
   7   4   2       23.16       39.78      7.65 o 
   8   4   2      411.05      427.15     21.32 o 
   9   4   2       94.10       86.27     10.81 o 
  10   4   2      219.40      239.71     16.83 o 
  11   4   2       12.13        9.74      5.68 o 
  12   4   2      416.07      381.65     23.50 o 
 -12   5   2       39.88       22.48      7.39 o 
 -11   5   2      203.16      198.30     15.72 o 
 -10   5   2       37.95       26.72      5.29 o 
  -9   5   2      763.79      745.09     21.56 o 
  -8   5   2       95.37      100.01     10.50 o 
  -7   5   2      161.05      157.13      7.49 o 
  -6   5   2       23.29       28.80      3.76 o 
  -5   5   2      203.37      188.61      7.46 o 
  -4   5   2       12.62       12.97      2.87 o 
  -3   5   2      591.46      570.36     13.40 o 
  -2   5   2      151.77      155.27      6.44 o 
  -1   5   2       79.46       73.92      6.12 o 
   0   5   2      154.81      143.06      7.98 o 
   1   5   2      581.98      559.87     16.71 o 
   2   5   2      141.54      140.15      8.17 o 
   3   5   2      152.08      140.94      8.28 o 
   4   5   2       15.21       17.28      4.02 o 
   5   5   2      176.49      187.16     11.26 o 
   6   5   2      184.44      201.08     14.57 o 
   7   5   2      433.63      423.01     22.39 o 
   8   5   2       87.43       79.26     10.68 o 
   9   5   2      285.70      298.54     19.95 o 
  10   5   2       40.61       43.20      9.61 o 
  -8   6   2      226.60      212.57     16.71 o 
  -7   6   2       51.58       45.46      9.14 o 
  -6   6   2      117.31       97.85     12.09 o 
  -5   6   2       42.33       45.29      9.02 o 
  -4   6   2      312.77      332.29     13.63 o 
  -3   6   2      257.71      241.95     11.66 o 
  -2   6   2      506.36      474.72     16.44 o 
  -1   6   2       61.89       67.58      7.31 o 
   0   6   2      481.79      464.87     16.26 o 
   1   6   2      175.97      165.90      9.69 o 
   2   6   2      525.16      535.54     17.95 o 
   3   6   2      364.39      345.14     19.38 o 
   4   6   2      380.71      388.80     15.36 o 
   5   6   2       87.11       77.89     10.77 o 
   6   6   2      332.55      308.33     19.65 o 
   7   6   2       25.89       21.62      7.78 o 
   8   6   2      139.88      146.00     14.95 o 
  -7   7   2       40.83       29.82     10.13 o 
  -6   7   2       23.79       -0.17      6.20 o 
  -5   7   2      140.28      142.50     15.68 o 
  -4   7   2       39.66       28.59      9.23 o 
  -3   7   2      140.64      126.13     14.83 o 
  -2   7   2       47.90       42.34     10.43 o 
  -1   7   2      158.90      145.79     15.77 o 
   0   7   2       50.75       36.15     10.00 o 
   1   7   2      404.05      411.17     24.95 o 
   4   7   2       17.65       30.38      8.55 o 
   5   7   2      105.65      134.17     14.57 o 
  -7  -7   3       56.80       61.68      8.34 o 
  -6  -7   3       81.55       95.13      9.85 o 
  -5  -7   3       19.97       18.33      5.63 o 
  -4  -7   3      219.45      208.82     12.96 o 
  -3  -7   3       88.69       70.52      8.67 o 
  -2  -7   3       62.61       58.40      7.93 o 
  -1  -7   3       57.58       63.40      9.19 o 
   0  -7   3       68.12       47.60      7.52 o 
   1  -7   3       14.57       10.67      5.02 o 
   2  -7   3      305.92      298.78     15.19 o 
   3  -7   3       22.49       26.71      6.30 o 
   4  -7   3      136.07      110.82     12.01 o 
   5  -7   3       40.75       26.52     10.45 o 
  -9  -6   3      391.05      422.10     17.12 o 
  -8  -6   3       40.06       35.25      7.46 o 
  -7  -6   3      267.62      280.22     13.77 o 
  -6  -6   3       35.41       28.10      5.53 o 
  -5  -6   3      268.67      250.76     12.73 o 
  -4  -6   3       96.96       92.02      8.46 o 
  -3  -6   3      453.87      485.27     17.80 o 
  -2  -6   3       22.72       11.74      4.14 o 
  -1  -6   3      114.75      130.50      9.52 o 
   0  -6   3       60.56       64.72      7.45 o 
   1  -6   3      669.39      687.71     21.72 o 
   2  -6   3      241.22      220.42     11.84 o 
   3  -6   3      468.01      486.68     17.99 o 
   4  -6   3       96.90       95.79      8.40 o 
   5  -6   3      304.71      314.28     24.87 o 
   6  -6   3       87.96       90.27      8.31 o 
 -12  -5   3      115.23       99.17     13.29 o 
 -11  -5   3       70.68       56.61     10.34 o 
 -10  -5   3      434.22      412.46     23.20 o 
  -9  -5   3       46.63       57.05      5.28 o 
  -8  -5   3      356.91      359.06     11.85 o 
  -7  -5   3       20.38       15.34      3.37 o 
  -6  -5   3      899.49      894.74     23.98 o 
  -5  -5   3      119.70      123.29      8.26 o 
  -4  -5   3      379.95      418.08     14.94 o 
  -3  -5   3      173.34      175.84      9.55 o 
  -2  -5   3       41.02       58.62     12.33 o 
  -1  -5   3       13.11       17.44      3.91 o 
   0  -5   3      923.63      906.20     23.94 o 
   1  -5   3       38.32       35.55      5.14 o 
   2  -5   3       77.56       82.06      6.96 o 
   3  -5   3      135.60      133.50     12.33 o 
   4  -5   3      152.44      164.67     17.16 o 
   5  -5   3      133.82      136.39     13.82 o 
   6  -5   3      185.96      184.79     18.80 o 
  10  -5   3      326.96      362.21     24.18 o 
 -14  -4   3       15.62        9.61      6.84 o 
 -13  -4   3       79.95       78.88     11.66 o 
 -12  -4   3       22.11       23.33      7.26 o 
 -11  -4   3      708.95      709.93     30.51 o 
 -10  -4   3       97.96       83.58     10.21 o 
  -9  -4   3      273.11      301.78      9.64 o 
  -8  -4   3      116.39      124.88      6.18 o 
  -7  -4   3      246.69      220.15      8.00 o 
  -6  -4   3      217.32      231.92     15.94 o 
  -5  -4   3      648.44      619.17     17.68 o 
  -4  -4   3      223.46      227.83      9.71 o 
  -3  -4   3      164.11      158.40      8.07 o 
  -2  -4   3      310.37      276.10     10.83 o 
  -1  -4   3      422.02      414.31     13.53 o 
   0  -4   3      231.13      226.50     13.72 o 
   1  -4   3      197.73      175.16      8.46 o 
   2  -4   3      179.39      174.87     17.90 o 
   3  -4   3      286.73      298.06     20.89 o 
   4  -4   3      350.68      322.27     11.67 o 
   5  -4   3      493.57      504.93     35.04 o 
   6  -4   3       53.39       51.94      7.01 o 
   8  -4   3       25.32       23.50      6.28 o 
   9  -4   3      431.31      444.84     21.11 o 
  10  -4   3       35.67       26.73      5.44 o 
  11  -4   3      206.57      212.32     11.87 o 
  12  -4   3       14.41       19.41      5.49 o 
  13  -4   3      166.45      172.28     16.02 o 
 -15  -3   3       31.23       27.00      8.76 o 
 -14  -3   3      533.10      521.78     31.17 o 
 -13  -3   3      230.29      212.43     10.85 o 
 -12  -3   3      286.35      270.56     11.84 o 
 -11  -3   3       30.74       24.99      5.45 o 
 -10  -3   3      143.90      136.23     11.60 o 
  -9  -3   3       51.27       56.84      3.49 o 
  -8  -3   3     1063.76     1096.84     16.75 o 
  -7  -3   3      143.48      153.12      4.95 o 
  -6  -3   3      282.63      291.87      7.31 o 
  -5  -3   3      129.44      142.36      4.94 o 
  -4  -3   3      550.64      503.71     17.52 o 
  -3  -3   3       21.20       20.97      5.92 o 
  -2  -3   3     1202.95     1163.70     35.17 o 
  -1  -3   3      696.40      707.62     23.89 o 
   0  -3   3     1879.84     1911.43     36.95 o 
   1  -3   3      355.59      350.84     10.87 o 
   2  -3   3     1334.64     1276.93     30.37 o 
   3  -3   3     1213.53     1278.41     20.84 o 
   4  -3   3      845.96      790.39     17.39 o 
   5  -3   3      223.19      188.22      6.21 o 
   6  -3   3     1479.64     1480.61     23.79 o 
   7  -3   3      213.11      215.44     12.56 o 
   8  -3   3      265.70      284.10     15.25 o 
   9  -3   3      441.48      423.34     21.19 o 
  10  -3   3      359.76      370.84     14.51 o 
  11  -3   3      111.11      108.54      8.78 o 
  12  -3   3      389.88      378.97     15.84 o 
  13  -3   3      136.01      144.85     10.78 o 
  14  -3   3       80.41       72.30     11.92 o 
 -16  -2   3       16.11       12.65      7.31 o 
 -15  -2   3      478.57      489.39     18.06 o 
 -14  -2   3      267.01      260.42     12.60 o 
 -13  -2   3      465.78      451.67     15.98 o 
 -12  -2   3      133.06      121.75      7.84 o 
 -11  -2   3      133.84      123.29      7.46 o 
 -10  -2   3      109.62      105.74      6.82 o 
  -9  -2   3     1725.77     1709.31     40.07 o 
  -8  -2   3      184.96      176.69      5.09 o 
  -7  -2   3     1659.64     1684.83     25.68 o 
  -6  -2   3       26.48       19.58      2.17 o 
  -5  -2   3      398.89      369.82      7.83 o 
  -4  -2   3      201.89      208.38      6.79 o 
  -3  -2   3     1864.69     1961.42     33.67 o 
  -2  -2   3      635.66      644.68     21.02 o 
  -1  -2   3      559.28      603.75     19.01 o 
   0  -2   3      295.32      293.50     12.01 o 
   1  -2   3     1630.72     1697.24     30.83 o 
   2  -2   3       28.55       27.22      2.34 o 
   3  -2   3      477.07      461.49     10.43 o 
   4  -2   3      333.85      308.36      7.11 o 
   5  -2   3      810.66      820.51     14.08 o 
   6  -2   3      118.31      124.78      6.27 o 
   7  -2   3      997.69      962.92     30.34 o 
   8  -2   3       53.17       56.74      5.39 o 
   9  -2   3      558.71      584.44     18.18 o 
  10  -2   3       95.28       98.07      7.44 o 
  11  -2   3     1570.25     1519.88     34.75 o 
  12  -2   3      155.51      150.04     21.39 o 
  13  -2   3      436.15      445.64     17.38 o 
  14  -2   3       19.49       10.58      7.46 o 
  15  -2   3      113.36       81.82     12.60 o 
 -17  -1   3       44.67       30.29      8.80 o 
 -16  -1   3      492.98      500.29     19.12 o 
 -15  -1   3      173.84      165.19     10.71 o 
 -14  -1   3      258.49      230.93     11.73 o 
 -13  -1   3      218.18      220.15     10.75 o 
 -12  -1   3      597.47      605.21     17.95 o 
 -11  -1   3      219.13      229.46     10.18 o 
 -10  -1   3      309.18      302.76     11.20 o 
  -9  -1   3      193.86      201.43      8.40 o 
  -8  -1   3     1113.12     1128.49     19.52 o 
  -7  -1   3      168.37      156.51      5.06 o 
  -6  -1   3      507.49      464.85      9.42 o 
  -5  -1   3      117.71      103.61      3.72 o 
  -4  -1   3      160.26      140.98      4.20 o 
  -3  -1   3      801.74      841.92     15.56 o 
  -2  -1   3     4122.89     4263.65     66.98 o 
  -1  -1   3      113.02      110.29      4.49 o 
   0  -1   3      115.82      115.62      6.32 o 
   1  -1   3       70.66       70.95      2.41 o 
   2  -1   3      241.07      238.37      4.89 o 
   3  -1   3      435.77      418.67     21.34 o 
   4  -1   3     1919.20     1956.32     51.47 o 
   5  -1   3      532.00      521.78     12.48 o 
   6  -1   3      695.50      732.82     13.31 o 
   7  -1   3       10.18       19.11      3.80 o 
   8  -1   3     1182.03     1215.18     22.48 o 
   9  -1   3       31.12       25.71      3.34 o 
  10  -1   3     1107.38     1094.79     21.17 o 
  11  -1   3       57.47       59.16      5.02 o 
  12  -1   3     1074.82     1057.96     23.90 o 
  13  -1   3       27.19       29.66      5.63 o 
  14  -1   3      271.67      284.93     13.99 o 
  15  -1   3       25.29       14.57      7.18 o 
 -17   0   3      168.67      172.19     16.92 o 
 -16   0   3      163.25      170.59     11.30 o 
 -15   0   3      596.01      584.71     20.07 o 
 -14   0   3      114.36      102.27      8.28 o 
 -13   0   3      400.30      368.66     14.13 o 
 -12   0   3       52.58       56.56      4.86 o 
 -11   0   3      279.64      270.60     11.04 o 
 -10   0   3       52.90       53.40      4.60 o 
  -9   0   3       16.06       18.20      2.75 o 
  -8   0   3        7.11        8.60      1.50 o 
  -7   0   3     1012.53     1008.08     14.37 o 
  -6   0   3       26.70       22.96      1.79 o 
  -5   0   3        3.47        4.58      1.20 o 
  -4   0   3       13.38       11.64      1.98 o 
  -3   0   3     1127.42     1197.50     29.48 o 
  -2   0   3      572.78      599.14     15.81 o 
  -1   0   3    10296.62    10448.04    223.73 o 
   0   0   3      321.45      309.78      8.76 o 
   1   0   3      682.65      627.08     16.11 o 
   2   0   3     1331.42     1308.53     22.64 o 
   3   0   3      315.68      272.89      7.26 o 
   4   0   3      228.95      252.87      6.09 o 
   5   0   3     3544.04     3673.85     71.02 o 
   6   0   3       11.44       19.90      2.36 o 
   7   0   3     1044.34     1047.05     18.27 o 
   8   0   3       58.61       54.20      3.93 o 
   9   0   3      682.37      652.11     14.27 o 
  10   0   3       27.43       23.07      3.39 o 
  11   0   3      534.07      516.86     13.43 o 
  12   0   3        0.21        0.16      2.72 o 
  13   0   3      603.83      567.78     21.38 o 
  14   0   3       16.56       14.10      3.83 o 
  15   0   3       99.17      100.52      7.57 o 
 -17   1   3       44.67       25.81      8.93 o 
 -16   1   3      492.98      495.91     15.59 o 
 -15   1   3      173.84      162.58     10.29 o 
 -14   1   3      258.49      258.59      9.97 o 
 -13   1   3      218.18      208.77      8.68 o 
 -12   1   3      597.47      571.61     14.42 o 
 -11   1   3      219.13      233.36      8.32 o 
 -10   1   3      309.18      306.37      9.16 o 
  -9   1   3      193.86      188.70      6.82 o 
  -8   1   3     1113.12     1125.00     16.24 o 
  -7   1   3      168.37      162.89      4.43 o 
  -6   1   3      507.49      500.47      8.37 o 
  -5   1   3      117.71      110.08      3.31 o 
  -4   1   3      160.26      192.65      4.08 o 
  -3   1   3      801.74      801.51     12.63 o 
  -2   1   3     4122.89     4223.59     54.56 o 
  -1   1   3      113.02       97.57      2.71 o 
   0   1   3      115.82      129.58      4.45 o 
   1   1   3       70.66       61.72      2.04 o 
   2   1   3      241.07      241.85      8.47 o 
   3   1   3      435.77      442.18      6.92 o 
   4   1   3     1919.20     1918.10     27.36 o 
   5   1   3      532.00      540.37     10.46 o 
   6   1   3      695.51      632.15     12.72 o 
   7   1   3       10.18       13.96      2.49 o 
   8   1   3     1182.03     1188.03     20.98 o 
   9   1   3       31.12       32.93      3.56 o 
  10   1   3     1107.38     1126.74     21.25 o 
  11   1   3       57.47       60.23      4.97 o 
  12   1   3     1074.82     1056.36     21.92 o 
  13   1   3       27.19       25.66      4.31 o 
  14   1   3      271.67      273.84     11.71 o 
  15   1   3       25.30       15.62      6.71 o 
 -16   2   3       16.11       13.53      4.90 o 
 -15   2   3      478.57      475.87     14.85 o 
 -14   2   3      267.01      256.44     10.16 o 
 -13   2   3      465.78      460.97     17.60 o 
 -12   2   3      133.06      118.06     10.51 o 
 -11   2   3      133.84      150.63      6.77 o 
 -10   2   3      109.62      106.64      5.72 o 
  -9   2   3     1725.77     1709.61     27.85 o 
  -8   2   3      184.96      185.63      5.34 o 
  -7   2   3     1659.64     1675.80     22.36 o 
  -6   2   3       26.48       21.88      2.01 o 
  -5   2   3      398.89      345.27      6.81 o 
  -4   2   3      201.89      202.63      6.54 o 
  -3   2   3     1864.69     1910.05     28.32 o 
  -2   2   3      635.66      685.04     11.42 o 
  -1   2   3      559.28      568.06      9.79 o 
   0   2   3      295.32      299.12      5.97 o 
   1   2   3     1630.72     1662.60     23.66 o 
   2   2   3       28.55       27.54      1.69 o 
   3   2   3      477.07      428.31      8.85 o 
   4   2   3      333.85      315.82      6.16 o 
   5   2   3      810.66      826.44     12.37 o 
   6   2   3      118.31      123.09      4.10 o 
   7   2   3      997.69      958.79     17.48 o 
   8   2   3       53.17       56.83      4.10 o 
   9   2   3      558.71      545.28     13.10 o 
  10   2   3       95.28       89.21      5.63 o 
  11   2   3     1570.25     1545.23     27.73 o 
  12   2   3      155.51      137.90      7.41 o 
  13   2   3      436.15      458.04     13.85 o 
  14   2   3       19.49       14.68      4.74 o 
  15   2   3      113.36      116.90     14.06 o 
 -16   3   3      101.89      104.30     13.42 o 
 -15   3   3       31.23       33.70      5.24 o 
 -14   3   3      533.10      512.98     15.13 o 
 -13   3   3      230.29      216.82      9.32 o 
 -12   3   3      286.35      289.13     10.18 o 
 -11   3   3       30.74       34.80      4.25 o 
 -10   3   3      143.90      150.52      6.78 o 
  -9   3   3       51.27       51.32      4.23 o 
  -8   3   3     1063.76     1073.17     16.86 o 
  -7   3   3      143.48      139.41      4.86 o 
  -6   3   3      282.63      276.47      6.61 o 
  -5   3   3      129.44      157.10      5.50 o 
  -4   3   3      550.64      514.84      8.96 o 
  -3   3   3       21.20       17.22      1.74 o 
  -2   3   3     1202.95     1225.93     21.63 o 
  -1   3   3      696.40      706.57     12.60 o 
   0   3   3     1879.84     1979.35     28.37 o 
   1   3   3      355.59      354.15      7.81 o 
   2   3   3     1334.64     1271.39     20.01 o 
   3   3   3     1213.53     1315.95     18.76 o 
   4   3   3      845.97      810.62     12.42 o 
   5   3   3      223.19      206.88      5.49 o 
   6   3   3     1479.64     1489.35     24.14 o 
   7   3   3      213.11      196.12      6.86 o 
   8   3   3      265.70      271.02      8.60 o 
   9   3   3      441.48      454.64     14.74 o 
  10   3   3      359.76      372.80     16.60 o 
  11   3   3      111.11      101.42      8.07 o 
  12   3   3      389.88      357.72     14.75 o 
  13   3   3      136.01      148.14     19.29 o 
 -15   4   3      117.04      112.76     13.97 o 
 -14   4   3       15.62       15.29      4.22 o 
 -13   4   3       79.95       83.48      7.25 o 
 -12   4   3       22.11       14.10      3.65 o 
 -11   4   3      708.95      703.58     16.81 o 
 -10   4   3       97.96      102.46      6.11 o 
  -9   4   3      273.11      280.48      9.58 o 
  -8   4   3      116.39      124.98     10.74 o 
  -7   4   3      246.69      242.99      8.05 o 
  -6   4   3      217.32      210.86      7.38 o 
  -5   4   3      648.44      661.02     13.86 o 
  -4   4   3      223.46      227.07      7.19 o 
  -3   4   3      164.11      166.98      6.05 o 
  -2   4   3      310.37      290.81      7.91 o 
  -1   4   3      422.02      416.41      9.76 o 
   0   4   3      231.13      216.19      6.57 o 
   1   4   3      197.73      205.64      6.42 o 
   2   4   3      179.39      190.80      8.59 o 
   3   4   3      286.73      291.27     24.57 o 
   4   4   3      350.68      349.57     14.27 o 
   5   4   3      493.57      480.98     17.41 o 
   6   4   3       53.39       48.02      5.29 o 
   7   4   3       93.17       99.54      7.11 o 
   8   4   3       25.32       24.36      6.79 o 
   9   4   3      431.31      489.41     24.53 o 
  10   4   3       35.67       34.65      8.42 o 
  11   4   3      206.57      230.05     17.56 o 
  12   4   3       14.41       10.17      6.45 o 
 -12   5   3      115.23      129.05     15.17 o 
 -11   5   3       70.68       72.80      7.54 o 
 -10   5   3      434.22      471.85     16.82 o 
  -9   5   3       46.63       49.06      4.98 o 
  -8   5   3      356.91      389.35     14.88 o 
  -7   5   3       20.38       24.27      3.70 o 
  -6   5   3      899.49      872.92     18.31 o 
  -5   5   3      119.70      111.58      5.93 o 
  -4   5   3      379.95      383.18     13.76 o 
  -3   5   3      173.34      186.73      9.24 o 
  -2   5   3       41.02       35.20      4.94 o 
  -1   5   3       13.11       20.83      4.13 o 
   0   5   3      923.63      881.67     34.93 o 
   1   5   3       38.32       32.32      4.79 o 
   2   5   3       77.56       85.07      6.83 o 
   3   5   3      135.60      148.99      8.73 o 
   4   5   3      152.45      166.38      9.25 o 
   5   5   3      133.82      131.83      8.64 o 
   6   5   3      185.96      166.63     11.39 o 
   7   5   3       13.19       23.84      6.92 o 
   8   5   3      154.33      152.50     13.93 o 
   9   5   3       68.14       72.38     11.45 o 
  10   5   3      326.96      310.12     21.24 o 
  -8   6   3       40.06       39.87      9.23 o 
  -7   6   3      267.62      296.22     13.47 o 
  -6   6   3       35.41       30.03      5.60 o 
  -5   6   3      268.67      256.10     12.17 o 
  -4   6   3       96.96       89.37      7.87 o 
  -3   6   3      453.87      451.49     16.47 o 
  -2   6   3       22.72       18.11      4.52 o 
  -1   6   3      114.75      105.96      8.25 o 
   0   6   3       60.56       55.41      6.56 o 
   1   6   3      669.39      626.52     20.10 o 
   2   6   3      241.22      216.01     11.26 o 
   3   6   3      468.01      487.75     34.08 o 
   4   6   3       96.90       94.02      8.27 o 
   5   6   3      304.71      323.49     14.36 o 
   6   6   3       87.96       84.60     11.71 o 
   7   6   3      281.84      301.75     20.60 o 
   8   6   3       32.54       36.45      9.66 o 
  -7   7   3       56.80       45.72     10.98 o 
  -6   7   3       81.55       95.50     13.63 o 
  -5   7   3       19.97       10.60      7.61 o 
  -4   7   3      219.45      205.18     18.12 o 
  -3   7   3       88.69       95.07     13.16 o 
  -2   7   3       62.60       56.91     11.41 o 
  -1   7   3       57.58       70.25     12.31 o 
   0   7   3       68.12       76.16      9.02 o 
   1   7   3       14.57       10.18      4.61 o 
   2   7   3      305.92      291.28     14.45 o 
   3   7   3       22.49       21.05      5.91 o 
   4   7   3      136.07      130.66     14.57 o 
   5   7   3       40.75       35.21      9.31 o 
  -7  -7   4      142.68      136.54     11.42 o 
  -6  -7   4       17.56       25.73      6.26 o 
  -5  -7   4      250.15      248.22     14.17 o 
  -4  -7   4      161.92      174.79     12.53 o 
  -3  -7   4      165.37      163.72     22.77 o 
  -2  -7   4       50.53       65.38      8.62 o 
  -1  -7   4      164.75      168.12     12.13 o 
   0  -7   4       76.43       69.73      8.76 o 
   1  -7   4      116.64      104.86     10.17 o 
   2  -7   4       34.52       37.67      6.95 o 
   3  -7   4       62.61       46.22      7.70 o 
   4  -7   4        0.69       -0.15      5.08 o 
   5  -7   4       96.74       94.80     10.87 o 
  -9  -6   4        2.09        2.02      3.91 o 
  -8  -6   4      107.13      103.74      9.15 o 
  -7  -6   4       93.14       79.86      8.35 o 
  -6  -6   4      438.79      419.15     16.92 o 
  -5  -6   4       14.17       13.56      4.53 o 
  -4  -6   4      821.77      822.48     24.78 o 
  -3  -6   4       67.59       60.91      7.35 o 
  -2  -6   4      132.06      125.38      9.56 o 
  -1  -6   4        7.39       15.42      4.51 o 
   0  -6   4      469.62      444.74     22.07 o 
   1  -6   4       34.82       33.00      5.77 o 
   2  -6   4      221.59      239.80     12.40 o 
   3  -6   4       94.70      100.11      8.68 o 
   4  -6   4      124.30      136.06     11.34 o 
   5  -6   4      112.10      110.73     15.87 o 
   6  -6   4      453.27      471.63     17.84 o 
 -13  -5   4      149.99      177.66     16.11 o 
 -12  -5   4      167.70      165.10     14.83 o 
 -11  -5   4      321.83      295.42     19.61 o 
 -10  -5   4       45.47       48.97      8.93 o 
  -9  -5   4      329.22      334.69     11.35 o 
  -8  -5   4       53.19       43.68      4.76 o 
  -7  -5   4      555.08      546.97     18.08 o 
  -6  -5   4       30.36       27.38      5.17 o 
  -5  -5   4      733.21      714.41     21.31 o 
  -4  -5   4      229.11      209.08     10.78 o 
  -3  -5   4      365.99      353.26     25.44 o 
  -2  -5   4      356.41      330.01     33.14 o 
  -1  -5   4      607.87      646.07     20.92 o 
   0  -5   4      241.90      248.67     11.46 o 
   1  -5   4      101.91      112.01      8.02 o 
   2  -5   4      177.32      163.72      9.43 o 
   3  -5   4      312.86      328.10     16.26 o 
   4  -5   4       93.93       95.98      7.46 o 
   5  -5   4      196.56      202.17     10.29 o 
   6  -5   4      118.50      129.15      8.65 o 
 -14  -4   4      256.09      294.10     20.47 o 
 -13  -4   4       89.62       99.43     12.43 o 
 -12  -4   4      223.64      231.97     16.62 o 
 -11  -4   4      123.57      127.84     12.39 o 
 -10  -4   4      683.67      664.42     28.24 o 
  -9  -4   4       34.42       38.86      4.15 o 
  -8  -4   4      900.64      839.64     17.91 o 
  -7  -4   4      207.20      207.52      7.72 o 
  -6  -4   4      460.94      449.72     11.65 o 
  -5  -4   4      298.77      298.49     23.37 o 
  -4  -4   4      607.16      576.47     19.42 o 
  -3  -4   4      145.66      135.15      9.38 o 
  -2  -4   4      761.76      722.39     19.54 o 
  -1  -4   4      375.95      359.71     12.58 o 
   0  -4   4      166.71      158.89      8.26 o 
   1  -4   4      384.92      395.69     15.51 o 
   2  -4   4      160.03      164.52      8.28 o 
   3  -4   4      239.34      234.38      9.98 o 
   4  -4   4      517.11      513.75     15.48 o 
   5  -4   4      277.47      293.67     11.09 o 
   6  -4   4       86.75       78.23      6.15 o 
   8  -4   4      305.02      343.66     17.90 o 
   9  -4   4      149.44      160.57     13.03 o 
  10  -4   4      183.50      214.83     11.87 o 
  11  -4   4       87.81       92.40     12.90 o 
  12  -4   4       63.94       78.41     11.88 o 
 -15  -3   4      363.48      357.55     22.86 o 
 -14  -3   4       13.99       16.80      4.83 o 
 -13  -3   4      233.55      236.41     11.34 o 
 -12  -3   4      273.91      293.68     13.87 o 
 -11  -3   4      357.72      349.61     12.78 o 
 -10  -3   4      152.51      159.75      8.04 o 
  -9  -3   4      411.75      403.31      8.98 o 
  -8  -3   4       73.62       77.78      3.89 o 
  -7  -3   4      744.80      751.00     12.65 o 
  -6  -3   4       34.24       34.36      2.51 o 
  -5  -3   4     1122.30     1112.73     16.29 o 
  -4  -3   4       51.84       54.95      3.45 o 
  -3  -3   4      673.82      675.73     17.23 o 
  -2  -3   4      216.25      209.89     11.62 o 
  -1  -3   4     2314.13     2345.13     43.58 o 
   0  -3   4      269.74      252.93      9.32 o 
   1  -3   4      873.61      834.04     16.14 o 
   2  -3   4      271.54      265.54      7.17 o 
   3  -3   4      324.71      289.52      7.79 o 
   4  -3   4      294.53      300.07      8.05 o 
   5  -3   4     1129.16     1149.16     19.77 o 
   6  -3   4      254.61      236.94      7.64 o 
   7  -3   4      484.16      484.88     20.60 o 
   8  -3   4      201.04      204.03     13.42 o 
   9  -3   4      248.30      248.55     11.43 o 
  10  -3   4       16.77       20.60      5.03 o 
  11  -3   4      177.92      201.62     11.32 o 
  12  -3   4       11.07       16.45      5.16 o 
  13  -3   4      132.86      136.26     14.57 o 
  14  -3   4       24.97       21.54      8.63 o 
 -17  -2   4       40.29       32.64      9.10 o 
 -16  -2   4      117.44      119.55     13.72 o 
 -15  -2   4       25.49       26.07      5.62 o 
 -14  -2   4      436.02      445.05     28.54 o 
 -13  -2   4      500.36      501.02     16.78 o 
 -12  -2   4      465.85      453.28     15.33 o 
 -11  -2   4      449.78      429.61     22.54 o 
 -10  -2   4      523.31      507.76     15.04 o 
  -9  -2   4      233.64      236.08      8.23 o 
  -8  -2   4      994.78     1048.45     18.28 o 
  -7  -2   4      109.84      111.90      4.58 o 
  -6  -2   4      738.18      697.95     12.88 o 
  -5  -2   4     1065.05     1133.98     18.43 o 
  -4  -2   4     1895.92     1929.36     27.39 o 
  -3  -2   4      308.74      309.87      8.32 o 
  -2  -2   4     1426.20     1443.03     25.03 o 
  -1  -2   4       29.88       35.51      4.49 o 
   0  -2   4      650.97      633.19     20.77 o 
   1  -2   4      169.07      199.29      6.44 o 
   2  -2   4      100.93       80.74      4.29 o 
   3  -2   4      410.63      432.41      9.16 o 
   4  -2   4      900.83      931.55     15.54 o 
   5  -2   4       16.57       20.89      2.70 o 
   6  -2   4     1117.96     1133.13     18.49 o 
   7  -2   4      159.89      147.84     10.81 o 
   8  -2   4       11.50        8.51      3.06 o 
   9  -2   4      232.52      215.90     10.35 o 
  10  -2   4      572.79      559.08     17.91 o 
  11  -2   4       41.90       53.01      6.68 o 
  12  -2   4      695.33      680.54     30.87 o 
  13  -2   4       84.13       89.20      8.69 o 
  14  -2   4      288.80      256.88     19.36 o 
 -17  -1   4       95.66      118.14     14.53 o 
 -16  -1   4       15.42       16.62      5.39 o 
 -15  -1   4      425.77      425.44     16.78 o 
 -14  -1   4      204.07      225.53     26.00 o 
 -13  -1   4      991.32     1013.09     33.86 o 
 -12  -1   4      491.90      490.96     15.94 o 
 -11  -1   4      408.89      404.22     13.73 o 
 -10  -1   4      545.69      571.28     16.14 o 
  -9  -1   4     1566.06     1542.35     24.82 o 
  -8  -1   4      858.82      846.86     15.70 o 
  -7  -1   4     1236.14     1231.86     19.98 o 
  -6  -1   4      315.48      315.30     10.92 o 
  -5  -1   4      404.76      362.37      7.92 o 
  -4  -1   4      715.45      775.92     12.48 o 
  -3  -1   4     2394.72     2410.61     32.68 o 
  -2  -1   4     4526.71     4492.05     71.34 o 
  -1  -1   4      571.26      550.51     10.83 o 
   0  -1   4     1359.70     1410.93     35.25 o 
   1  -1   4      486.85      446.31      7.82 o 
   2  -1   4       14.96       14.23      1.44 o 
   3  -1   4     1125.92     1167.49     17.16 o 
   4  -1   4      238.21      246.14      5.87 o 
   5  -1   4      203.72      198.75      5.22 o 
   6  -1   4       96.67       94.03      5.22 o 
   7  -1   4      541.98      555.04     14.47 o 
   8  -1   4      673.66      636.62     13.99 o 
   9  -1   4      729.40      791.79     16.30 o 
  10  -1   4        2.47        5.53      2.48 o 
  11  -1   4      749.95      717.42     16.83 o 
  12  -1   4       60.23       57.00      6.05 o 
  13  -1   4      242.90      259.68     10.32 o 
  14  -1   4       34.68       30.14      4.88 o 
  15  -1   4      225.06      239.58     18.76 o 
 -17   0   4       38.96       37.13      9.74 o 
 -16   0   4      515.48      502.18     19.06 o 
 -15   0   4      363.84      358.38     15.18 o 
 -14   0   4      334.74      334.74     14.20 o 
 -13   0   4       21.08       22.15      4.61 o 
 -12   0   4     1047.28     1054.78     25.92 o 
 -11   0   4      140.93      147.57     10.21 o 
 -10   0   4      946.42      934.96     22.22 o 
  -9   0   4      342.75      328.27      8.31 o 
  -8   0   4     1507.21     1476.10     23.18 o 
  -7   0   4      128.98      142.15      4.85 o 
  -6   0   4       75.09       60.30      4.71 o 
  -5   0   4        5.42        3.23      1.29 o 
  -4   0   4      450.70      483.40      8.90 o 
  -3   0   4      647.21      652.00     11.21 o 
  -2   0   4    11843.76    11480.84    495.65 o 
  -1   0   4      520.50      553.08     11.07 o 
   0   0   4      277.80      306.36      7.22 o 
   1   0   4      605.23      619.32     12.79 o 
   2   0   4       89.64      107.59      5.47 o 
   3   0   4     1938.82     1895.04     32.60 o 
   4   0   4     4071.09     4082.63     53.94 o 
   5   0   4      742.34      750.81     13.54 o 
   6   0   4      680.63      631.02     12.54 o 
   7   0   4      142.10      141.27      5.62 o 
   8   0   4      981.83      934.48     17.73 o 
   9   0   4        9.72       14.13      2.85 o 
  10   0   4       81.98       86.51      5.46 o 
  11   0   4       54.33       53.52      4.85 o 
  12   0   4      483.06      440.74     12.91 o 
  13   0   4       27.81       18.47      3.91 o 
  14   0   4      205.12      212.88      9.79 o 
  15   0   4        5.59        6.74      4.36 o 
 -17   1   4       95.66       97.16     14.01 o 
 -16   1   4       15.42       20.22      6.13 o 
 -15   1   4      425.77      418.10     13.60 o 
 -14   1   4      204.07      202.20      9.32 o 
 -13   1   4      991.32      983.83     20.96 o 
 -12   1   4      491.90      477.66     12.89 o 
 -11   1   4      408.89      405.28     21.40 o 
 -10   1   4      545.69      552.19     13.03 o 
  -9   1   4     1566.06     1565.82     21.63 o 
  -8   1   4      858.82      873.34     14.22 o 
  -7   1   4     1236.14     1254.38     17.34 o 
  -6   1   4      315.48      329.81      6.52 o 
  -5   1   4      404.76      418.16      7.17 o 
  -4   1   4      715.45      733.59     10.71 o 
  -3   1   4     2394.72     2439.46     28.38 o 
  -2   1   4     4526.71     4526.73     59.99 o 
  -1   1   4      571.26      610.31     12.40 o 
   0   1   4     1359.70     1337.49     19.63 o 
   1   1   4      486.85      493.60      7.05 o 
   2   1   4       14.96       19.05      1.49 o 
   3   1   4     1125.92     1128.92     14.97 o 
   4   1   4      238.21      259.82      5.27 o 
   5   1   4      203.72      182.32      4.53 o 
   6   1   4       96.67       99.48      4.50 o 
   7   1   4      541.98      544.64     11.96 o 
   8   1   4      673.66      675.29     14.21 o 
   9   1   4      729.40      702.65     15.56 o 
  10   1   4        2.47        3.61      2.28 o 
  11   1   4      749.95      735.95     16.90 o 
  12   1   4       60.23       58.77      5.45 o 
  13   1   4      242.90      233.66      9.97 o 
  14   1   4       34.68       37.97      5.63 o 
  15   1   4      225.06      203.64     18.03 o 
 -17   2   4       40.29       42.13     10.60 o 
 -16   2   4      117.44      100.50     13.20 o 
 -15   2   4       25.49       19.54      4.25 o 
 -14   2   4      436.02      431.19     19.18 o 
 -13   2   4      500.35      465.24     13.50 o 
 -12   2   4      465.85      455.92     12.78 o 
 -11   2   4      449.78      460.17     12.26 o 
 -10   2   4      523.31      511.56     12.56 o 
  -9   2   4      233.64      229.49      6.37 o 
  -8   2   4      994.78     1047.86     20.57 o 
  -7   2   4      109.84       93.86      3.81 o 
  -6   2   4      738.18      714.32     13.00 o 
  -5   2   4     1065.05     1211.44     16.39 o 
  -4   2   4     1895.92     1930.69     24.00 o 
  -3   2   4      308.74      318.47      6.03 o 
  -2   2   4     1426.20     1387.26     20.60 o 
  -1   2   4       29.88       34.14      1.87 o 
   0   2   4      650.97      659.14     12.57 o 
   1   2   4      169.07      182.71      4.31 o 
   2   2   4      100.93       83.57      3.08 o 
   3   2   4      410.63      466.01      7.74 o 
   4   2   4      900.83      894.16     13.13 o 
   5   2   4       16.57       14.08      1.77 o 
   6   2   4     1117.96     1135.30     16.40 o 
   7   2   4      159.89      151.07      5.97 o 
   8   2   4       11.50       14.41      2.76 o 
   9   2   4      232.52      246.14      8.37 o 
  10   2   4      572.79      571.96     14.15 o 
  11   2   4       41.90       41.97     11.28 o 
  12   2   4      695.33      692.51     21.18 o 
  13   2   4       84.13       77.96      7.96 o 
  14   2   4      288.80      276.24     19.61 o 
 -16   3   4       48.07       54.99     11.11 o 
 -15   3   4      363.48      364.96     13.11 o 
 -14   3   4       13.99       10.37      3.62 o 
 -13   3   4      233.56      224.10      9.40 o 
 -12   3   4      273.91      271.41     10.85 o 
 -11   3   4      357.72      370.19     11.18 o 
 -10   3   4      152.51      146.88      6.76 o 
  -9   3   4      411.75      407.53      9.18 o 
  -8   3   4       73.62       72.37      3.85 o 
  -7   3   4      744.80      745.01     12.73 o 
  -6   3   4       34.24       30.86      2.55 o 
  -5   3   4     1122.30     1096.58     18.82 o 
  -4   3   4       51.84       48.26      2.64 o 
  -3   3   4      673.82      699.00     10.85 o 
  -2   3   4      216.25      209.63      5.62 o 
  -1   3   4     2314.13     2339.72     28.36 o 
   0   3   4      269.74      265.28      5.32 o 
   1   3   4      873.61      871.46     13.74 o 
   2   3   4      271.54      273.80      7.55 o 
   3   3   4      324.71      323.24      6.52 o 
   4   3   4      294.53      304.06      6.60 o 
   5   3   4     1129.16     1171.34     25.18 o 
   6   3   4      254.61      251.34      8.78 o 
   7   3   4      484.16      507.13     15.68 o 
   8   3   4      201.04      202.76      9.56 o 
   9   3   4      248.30      245.70     10.97 o 
  10   3   4       16.77       22.24      4.68 o 
  11   3   4      177.92      199.94     10.83 o 
  12   3   4       11.07        6.65      4.11 o 
  13   3   4      132.86      135.36     13.93 o 
 -15   4   4       64.82       67.25     11.88 o 
 -14   4   4      256.09      271.51     11.29 o 
 -13   4   4       89.62       86.45      6.65 o 
 -12   4   4      223.64      224.05      9.41 o 
 -11   4   4      123.57      129.24      6.95 o 
 -10   4   4      683.67      707.05     16.22 o 
  -9   4   4       34.42       28.84      3.21 o 
  -8   4   4      900.64      894.12     19.35 o 
  -7   4   4      207.20      197.64      7.39 o 
  -6   4   4      460.94      481.73     11.61 o 
  -5   4   4      298.77      301.74      8.76 o 
  -4   4   4      607.16      609.87     19.50 o 
  -3   4   4      145.66      155.25      5.81 o 
  -2   4   4      761.76      750.02     14.36 o 
  -1   4   4      375.94      364.66     12.17 o 
   0   4   4      166.71      170.77      8.74 o 
   1   4   4      384.92      352.72     12.19 o 
   2   4   4      160.03      158.15     18.99 o 
   3   4   4      239.34      238.18     10.00 o 
   4   4   4      517.11      525.82     15.71 o 
   5   4   4      277.47      271.40     27.92 o 
   6   4   4       86.75      110.62     11.73 o 
   7   4   4       13.29       15.21      5.85 o 
   8   4   4      305.02      323.92     19.44 o 
   9   4   4      149.44      156.90     13.97 o 
  10   4   4      183.50      185.10     16.11 o 
  11   4   4       87.81       93.75     13.03 o 
 -13   5   4      149.99      169.25     13.37 o 
 -12   5   4      167.70      146.16     10.25 o 
 -11   5   4      321.83      331.64     14.36 o 
 -10   5   4       45.47       53.61      6.52 o 
  -9   5   4      329.22      347.92     26.41 o 
  -8   5   4       53.19       44.38      5.89 o 
  -7   5   4      555.08      555.89     17.78 o 
  -6   5   4       30.36       38.40      8.29 o 
  -5   5   4      733.21      735.64     20.57 o 
  -4   5   4      229.11      229.71     12.56 o 
  -3   5   4      365.99      359.86     23.09 o 
  -2   5   4      356.41      353.63     13.09 o 
  -1   5   4      607.87      547.82     17.33 o 
   0   5   4      241.90      236.73     10.85 o 
   1   5   4      101.91      101.82      7.46 o 
   2   5   4      177.32      182.81      9.50 o 
   3   5   4      312.86      314.75     12.76 o 
   4   5   4       93.93       95.82      7.68 o 
   5   5   4      196.56      196.69     10.53 o 
   6   5   4      118.50      131.35      8.96 o 
   7   5   4       91.79      110.50     12.82 o 
   8   5   4      120.72      116.48     13.50 o 
   9   5   4      149.43      157.45     15.38 o 
  -9   6   4        2.09        6.62      4.20 o 
  -8   6   4      107.13      122.41     12.39 o 
  -7   6   4       93.14      101.80      8.75 o 
  -6   6   4      438.79      422.83     16.30 o 
  -5   6   4       14.17       12.03      4.58 o 
  -4   6   4      821.77      803.82     23.31 o 
  -3   6   4       67.59       70.08      7.13 o 
  -2   6   4      132.06      135.85      9.16 o 
  -1   6   4        7.39        6.88      3.67 o 
   0   6   4      469.62      453.01     17.48 o 
   1   6   4       34.82       34.62      5.76 o 
   2   6   4      221.59      213.75     11.55 o 
   3   6   4       94.70       92.99      8.39 o 
   4   6   4      124.30      147.44     10.00 o 
   5   6   4      112.09      108.82      9.20 o 
   6   6   4      453.27      464.21     21.02 o 
   7   6   4       62.32       56.06     10.77 o 
  -7   7   4      142.68      148.95     16.07 o 
  -6   7   4       17.56       26.79      9.53 o 
  -5   7   4      250.15      263.04     20.25 o 
  -4   7   4      161.92      156.77     16.75 o 
  -3   7   4      165.37      151.04     14.31 o 
  -2   7   4       50.53       52.78      7.37 o 
  -1   7   4      164.75      171.92     14.59 o 
   0   7   4       76.43       78.20      8.61 o 
   1   7   4      116.64      115.92      9.77 o 
   2   7   4       34.52       45.89      7.32 o 
   3   7   4       62.61       51.89      7.70 o 
   4   7   4        0.69        2.35      6.15 o 
  -7  -7   5       47.39       69.14      9.02 o 
  -6  -7   5      112.02      102.54     10.40 o 
  -5  -7   5      123.90      113.92     10.66 o 
  -4  -7   5       49.73       59.35      8.93 o 
  -3  -7   5       14.78       17.95      5.70 o 
  -2  -7   5      152.34      169.07     17.20 o 
  -1  -7   5       21.65       17.27      6.13 o 
   0  -7   5      231.73      247.31     14.10 o 
   1  -7   5       47.00       52.07     12.37 o 
   2  -7   5      229.68      229.73     21.36 o 
   3  -7   5       39.61       49.56      8.04 o 
   4  -7   5       68.68       68.60      8.81 o 
  -9  -6   5      136.64      160.31     11.01 o 
  -8  -6   5       70.47       72.57      8.21 o 
  -7  -6   5       59.84       74.77      8.17 o 
  -6  -6   5       41.02       42.13      6.81 o 
  -5  -6   5      229.50      220.96     12.55 o 
  -4  -6   5      138.39      131.47     15.28 o 
  -3  -6   5      273.70      276.31     13.66 o 
  -2  -6   5       48.82       36.28      6.24 o 
  -1  -6   5      523.26      564.90     19.85 o 
   0  -6   5       31.42       34.33      6.24 o 
   1  -6   5      450.59      469.05     17.93 o 
   2  -6   5       85.12       85.17      8.47 o 
   3  -6   5      166.53      173.51     15.13 o 
   4  -6   5       91.25       95.08      8.77 o 
   5  -6   5      138.05      148.43     13.18 o 
   6  -6   5      116.75      150.53     15.21 o 
 -10  -5   5      328.67      354.39     20.94 o 
  -9  -5   5      328.03      324.13     14.09 o 
  -8  -5   5      326.38      309.17     13.76 o 
  -7  -5   5      254.53      245.11     14.14 o 
  -6  -5   5      947.06      931.37     25.63 o 
  -5  -5   5       81.46       85.25     11.41 o 
  -4  -5   5      794.91      775.79     22.49 o 
  -3  -5   5      723.65      644.31     20.13 o 
  -2  -5   5      696.29      679.63     20.73 o 
  -1  -5   5       36.67       30.85      5.21 o 
   0  -5   5      232.51      220.93     11.09 o 
   1  -5   5      231.72      231.21     15.64 o 
   2  -5   5      274.84      286.52     12.43 o 
   3  -5   5      117.89      107.36      8.09 o 
   4  -5   5      313.48      334.25     23.54 o 
   5  -5   5       66.81       75.81      7.05 o 
   6  -5   5      108.31      102.51     11.49 o 
 -14  -4   5       32.49       27.77      8.42 o 
 -13  -4   5       57.55       51.96      9.83 o 
 -12  -4   5      228.60      224.37     16.41 o 
 -11  -4   5      370.29      376.39     20.30 o 
 -10  -4   5      169.30      179.64      7.85 o 
  -9  -4   5      687.84      686.94     15.99 o 
  -8  -4   5      172.88      186.55      7.55 o 
  -7  -4   5     1822.39     1759.72     30.01 o 
  -6  -4   5      213.05      209.59      7.95 o 
  -5  -4   5     1116.62     1063.64     20.32 o 
  -4  -4   5      221.03      243.91     10.53 o 
  -3  -4   5      506.70      477.83     15.60 o 
  -2  -4   5      347.88      344.23     12.57 o 
  -1  -4   5     2535.67     2519.71     48.87 o 
   0  -4   5       32.86       31.11      5.00 o 
   1  -4   5      466.85      457.26     14.64 o 
   2  -4   5      404.71      399.54     13.62 o 
   3  -4   5      100.75      119.34      7.32 o 
   4  -4   5      518.31      518.50     15.83 o 
   5  -4   5      445.31      449.28     14.43 o 
   6  -4   5       84.38       94.23      7.41 o 
   9  -4   5      139.64      162.45     13.50 o 
  10  -4   5      103.75      100.00     16.30 o 
  11  -4   5       61.52       46.87      9.74 o 
  12  -4   5       37.63       30.85      9.10 o 
 -15  -3   5      175.55      145.49     15.38 o 
 -14  -3   5      124.87      146.52      9.72 o 
 -13  -3   5       43.30       52.89     11.47 o 
 -12  -3   5      517.82      533.15     16.82 o 
 -11  -3   5      106.49       99.75      6.96 o 
 -10  -3   5      793.14      805.52     16.46 o 
  -9  -3   5      316.29      348.52      8.33 o 
  -8  -3   5      341.57      309.48      8.71 o 
  -7  -3   5      670.09      710.95     13.64 o 
  -6  -3   5      292.77      282.40      7.57 o 
  -5  -3   5       40.61       35.47      2.80 o 
  -4  -3   5     1480.79     1488.60     22.80 o 
  -3  -3   5      101.98       99.88      5.96 o 
  -2  -3   5     1269.93     1248.79     46.74 o 
  -1  -3   5      436.97      412.27     10.65 o 
   0  -3   5      963.13      944.77     16.93 o 
   1  -3   5      247.53      227.70      6.70 o 
   2  -3   5     2107.66     2068.42     51.58 o 
   3  -3   5      265.90      251.07      7.44 o 
   4  -3   5     1112.34     1172.05     20.10 o 
   5  -3   5      150.06      145.99      6.69 o 
   6  -3   5      124.11      113.19      9.78 o 
   7  -3   5       98.26       85.67      8.89 o 
   8  -3   5      115.36      121.39     11.15 o 
   9  -3   5      179.17      184.67     14.06 o 
  10  -3   5      425.36      404.40     15.95 o 
  11  -3   5       87.71       82.04      8.41 o 
  12  -3   5       54.68       62.57     16.86 o 
  13  -3   5        9.56       12.48      7.56 o 
 -17  -2   5      139.98      138.61     15.34 o 
 -16  -2   5       99.45      110.71     13.16 o 
 -15  -2   5      108.30      105.70      8.83 o 
 -14  -2   5        5.72        0.49      3.39 o 
 -13  -2   5      159.90      157.76      9.59 o 
 -12  -2   5       22.11       13.68      3.92 o 
 -11  -2   5      194.77      216.16     13.48 o 
 -10  -2   5     1026.19     1031.62     23.51 o 
  -9  -2   5     1516.20     1456.31     37.17 o 
  -8  -2   5      767.10      770.70     14.73 o 
  -7  -2   5      658.55      639.39     12.62 o 
  -6  -2   5      101.01       85.91      3.99 o 
  -5  -2   5       99.30       86.16      3.63 o 
  -4  -2   5      312.01      295.60      6.71 o 
  -3  -2   5     2827.39     2937.39     39.82 o 
  -2  -2   5     1428.86     1481.31     21.60 o 
  -1  -2   5     1049.61     1066.26     25.53 o 
   0  -2   5      149.85      195.53      9.36 o 
   1  -2   5      128.87      120.72      5.41 o 
   2  -2   5      368.38      399.69     12.52 o 
   3  -2   5      424.66      429.64     11.13 o 
   4  -2   5       70.87       67.80      4.41 o 
   5  -2   5      393.99      382.17      8.91 o 
   6  -2   5      361.54      357.12     16.32 o 
   7  -2   5      175.75      192.70     12.35 o 
   8  -2   5      109.59      108.09     10.85 o 
   9  -2   5      185.46      184.12     10.02 o 
  10  -2   5       16.85       15.35      4.30 o 
  11  -2   5       88.65       96.15      8.40 o 
  12  -2   5       26.81       24.18      5.65 o 
  13  -2   5       73.63       79.79     10.66 o 
  14  -2   5       54.58       54.31     11.32 o 
 -17  -1   5       75.52       58.75     11.49 o 
 -16  -1   5       56.77       73.51     12.69 o 
 -15  -1   5      224.63      225.64     11.99 o 
 -14  -1   5      339.74      336.90     14.18 o 
 -13  -1   5       78.65       84.70      7.40 o 
 -12  -1   5      269.52      285.62     12.95 o 
 -11  -1   5      243.19      270.81     13.48 o 
 -10  -1   5     1050.17      992.09     30.85 o 
  -9  -1   5     1123.65     1090.77     19.26 o 
  -8  -1   5     2397.94     2389.70     35.25 o 
  -7  -1   5      967.97      980.27     16.74 o 
  -6  -1   5     2508.05     2518.62     35.92 o 
  -5  -1   5      803.08      815.66     13.73 o 
  -4  -1   5     2421.48     2447.33     34.48 o 
  -3  -1   5     1575.79     1562.03     22.79 o 
  -2  -1   5     1614.12     1563.97     22.39 o 
  -1  -1   5      172.90      200.98      4.20 o 
   0  -1   5     1172.81     1155.01     17.13 o 
   1  -1   5      912.13      927.09     14.25 o 
   2  -1   5      248.82      220.86      5.44 o 
   3  -1   5      430.31      433.80      8.49 o 
   4  -1   5      570.40      563.70     10.65 o 
   5  -1   5       36.36       47.57      2.84 o 
   6  -1   5      551.20      558.56     14.24 o 
   7  -1   5      316.10      289.63      8.48 o 
   8  -1   5       26.52       29.74      3.46 o 
   9  -1   5       62.49       61.54      4.79 o 
  10  -1   5      424.46      453.39     12.39 o 
  11  -1   5      176.16      163.75      7.84 o 
  12  -1   5      467.67      457.60     13.51 o 
  13  -1   5       82.44       95.24      6.97 o 
  14  -1   5       84.98       79.32      9.02 o 
 -17   0   5       44.60       49.52     10.85 o 
 -16   0   5       82.21       83.46      8.66 o 
 -15   0   5      102.93      104.40      8.96 o 
 -14   0   5      144.93      147.12      9.52 o 
 -13   0   5      256.10      255.17     11.80 o 
 -12   0   5      318.65      314.81     12.51 o 
 -11   0   5      959.44      956.64     23.47 o 
 -10   0   5        1.04        0.78      2.11 o 
  -9   0   5     4232.13     4266.17     58.68 o 
  -8   0   5      238.10      220.80      6.59 o 
  -7   0   5     1679.95     1702.10     25.89 o 
  -6   0   5      424.95      437.81      9.24 o 
  -5   0   5      576.85      491.24      9.65 o 
  -4   0   5      143.79      133.43      4.29 o 
  -3   0   5     6551.65     6633.61     84.86 o 
  -2   0   5      985.38     1048.43     15.96 o 
  -1   0   5       85.38       72.01      3.34 o 
   0   0   5      331.14      345.36      6.81 o 
   1   0   5     2022.29     1932.66     26.93 o 
   2   0   5      734.79      723.79     12.06 o 
   3   0   5     1214.37     1202.87     18.30 o 
   4   0   5      689.37      679.60     11.91 o 
   5   0   5        2.96        6.27      1.36 o 
   6   0   5     1274.57     1261.14     21.00 o 
   7   0   5      606.00      607.29     12.99 o 
   8   0   5      135.44      143.23      6.11 o 
   9   0   5      568.64      583.66     13.80 o 
  10   0   5       84.51       85.27      5.67 o 
  11   0   5      639.78      613.85     15.29 o 
  12   0   5       71.56       84.16      6.24 o 
  13   0   5       30.28       31.32      4.69 o 
  14   0   5        1.07        1.57      3.10 o 
  15   0   5       39.18       23.42      9.06 o 
 -17   1   5       75.52       76.14     12.43 o 
 -16   1   5       56.77       61.83      7.96 o 
 -15   1   5      224.63      220.73     12.03 o 
 -14   1   5      339.74      341.50     11.76 o 
 -13   1   5       78.65       75.84      5.80 o 
 -12   1   5      269.52      275.60      9.57 o 
 -11   1   5      243.19      248.79      8.72 o 
 -10   1   5     1050.17      978.73     18.87 o 
  -9   1   5     1123.65     1106.34     16.75 o 
  -8   1   5     2397.94     2422.02     35.11 o 
  -7   1   5      967.97      960.13     14.43 o 
  -6   1   5     2508.05     2565.55     31.17 o 
  -5   1   5      803.08      786.69     12.88 o 
  -4   1   5     2421.48     2586.37     36.68 o 
  -3   1   5     1575.79     1647.93     23.63 o 
  -2   1   5     1614.12     1625.66     23.27 o 
  -1   1   5      172.90      180.61      4.99 o 
   0   1   5     1172.81     1216.11     18.15 o 
   1   1   5      912.12      952.66     13.72 o 
   2   1   5      248.81      290.28      5.27 o 
   3   1   5      430.31      455.69      7.61 o 
   4   1   5      570.40      601.96      9.52 o 
   5   1   5       36.36       41.30      2.39 o 
   6   1   5      551.19      565.96     12.81 o 
   7   1   5      316.10      309.54      8.78 o 
   8   1   5       26.52       21.28      3.14 o 
   9   1   5       62.49       58.22      4.61 o 
  10   1   5      424.46      429.41     12.05 o 
  11   1   5      176.16      168.20      7.79 o 
  12   1   5      467.67      452.46     13.44 o 
  13   1   5       82.44       72.99      7.84 o 
  14   1   5       84.98       79.53     17.11 o 
 -17   2   5      139.98      134.04     15.72 o 
 -16   2   5       99.45       96.37      9.85 o 
 -15   2   5      108.30      119.33      7.77 o 
 -14   2   5        5.72        7.70      3.14 o 
 -13   2   5      159.90      172.40      8.12 o 
 -12   2   5       22.11       26.37      3.91 o 
 -11   2   5      194.78      181.66      7.92 o 
 -10   2   5     1026.19      977.19     19.32 o 
  -9   2   5     1516.20     1527.73     21.64 o 
  -8   2   5      767.10      745.98     12.79 o 
  -7   2   5      658.55      639.98     11.14 o 
  -6   2   5      101.01       89.11      3.59 o 
  -5   2   5       99.30       73.93      3.12 o 
  -4   2   5      312.01      299.13      6.08 o 
  -3   2   5     2827.39     2982.92     40.05 o 
  -2   2   5     1428.86     1546.32     19.19 o 
  -1   2   5     1049.61     1076.07     17.32 o 
   0   2   5      149.85      158.59      5.06 o 
   1   2   5      128.87      122.14      4.40 o 
   2   2   5      368.38      427.83      7.10 o 
   3   2   5      424.66      406.10      7.33 o 
   4   2   5       70.87       67.82      2.97 o 
   5   2   5      393.99      408.81      7.89 o 
   6   2   5      361.54      344.60     13.23 o 
   7   2   5      175.75      171.17      6.50 o 
   8   2   5      109.59      130.47      8.04 o 
   9   2   5      185.46      205.63     12.54 o 
  10   2   5       16.85       10.28      5.98 o 
  11   2   5       88.65      101.49     14.04 o 
  12   2   5       26.81       16.79      4.66 o 
  13   2   5       73.63       79.91      8.31 o 
  14   2   5       54.58       66.70     11.66 o 
 -16   3   5       61.96       80.67     12.52 o 
 -15   3   5      175.55      171.74      9.19 o 
 -14   3   5      124.87      133.18      8.08 o 
 -13   3   5       43.30       51.13      5.41 o 
 -12   3   5      517.82      521.39     16.10 o 
 -11   3   5      106.49      101.35      6.13 o 
 -10   3   5      793.14      792.50     18.35 o 
  -9   3   5      316.29      328.04      8.32 o 
  -8   3   5      341.57      336.66      8.02 o 
  -7   3   5      670.09      646.47     11.85 o 
  -6   3   5      292.77      307.45      7.09 o 
  -5   3   5       40.61       42.06      2.71 o 
  -4   3   5     1480.79     1532.38     23.80 o 
  -3   3   5      101.98       99.46      5.91 o 
  -2   3   5     1269.93     1257.05     16.96 o 
  -1   3   5      436.97      423.25      7.30 o 
   0   3   5      963.13     1028.67     17.13 o 
   1   3   5      247.54      228.33      6.59 o 
   2   3   5     2107.66     2055.00     30.85 o 
   3   3   5      265.90      257.51      8.74 o 
   4   3   5     1112.34     1143.74     31.45 o 
   5   3   5      150.06      143.12      5.89 o 
   6   3   5      124.11      149.93      6.19 o 
   7   3   5       98.26       93.72      7.65 o 
   8   3   5      115.36      112.19      7.62 o 
   9   3   5      179.17      167.15      9.44 o 
  10   3   5      425.36      427.97     15.57 o 
  11   3   5       87.71       88.00      7.98 o 
  12   3   5       54.68       70.75      7.86 o 
  13   3   5        9.56        5.68      6.49 o 
 -15   4   5      425.02      413.61     24.36 o 
 -14   4   5       32.49       24.40      4.66 o 
 -13   4   5       57.55       62.88      5.97 o 
 -12   4   5      228.60      226.40      9.34 o 
 -11   4   5      370.29      355.06     13.73 o 
 -10   4   5      169.30      181.13      7.82 o 
  -9   4   5      687.84      707.37     13.64 o 
  -8   4   5      172.88      171.68      7.05 o 
  -7   4   5     1822.39     1790.75     29.36 o 
  -6   4   5      213.05      231.60      8.83 o 
  -5   4   5     1116.62     1155.92     25.83 o 
  -4   4   5      221.03      211.45     12.24 o 
  -3   4   5      506.70      523.21     15.24 o 
  -2   4   5      347.88      304.31     11.35 o 
  -1   4   5     2535.67     2502.48     62.19 o 
   0   4   5       32.86       37.09      4.56 o 
   1   4   5      466.85      431.50     13.96 o 
   2   4   5      404.71      404.16     13.44 o 
   3   4   5      100.75      106.81      8.74 o 
   4   4   5      518.31      523.25     16.02 o 
   5   4   5      445.31      443.00     19.08 o 
   6   4   5       84.38       88.97      7.00 o 
   7   4   5      274.74      282.35     17.77 o 
   8   4   5      277.33      263.89     17.95 o 
   9   4   5      139.64      137.50     14.14 o 
  10   4   5      103.75      106.95     13.03 o 
  11   4   5       61.52       63.07     11.45 o 
 -12   5   5      120.90      113.49     14.14 o 
 -11   5   5      185.44      177.15     15.72 o 
 -10   5   5      328.67      365.84     21.66 o 
  -9   5   5      328.03      323.94     13.70 o 
  -8   5   5      326.38      360.55     14.24 o 
  -7   5   5      254.53      238.85     20.53 o 
  -6   5   5      947.06      955.59     24.86 o 
  -5   5   5       81.46       70.27      7.11 o 
  -4   5   5      794.91      775.71     21.48 o 
  -3   5   5      723.65      690.26     48.07 o 
  -2   5   5      696.29      673.19     19.63 o 
  -1   5   5       36.67       25.95      6.52 o 
   0   5   5      232.51      218.48     10.87 o 
   1   5   5      231.72      222.87     11.84 o 
   2   5   5      274.84      275.70     11.93 o 
   3   5   5      117.89      117.29      8.14 o 
   4   5   5      313.48      325.13     13.43 o 
   5   5   5       66.81       69.17     10.66 o 
   6   5   5      108.31      120.75     15.49 o 
   7   5   5      126.39      130.58     14.01 o 
   8   5   5      141.91      158.91     15.55 o 
   9   5   5       97.78       96.99     12.99 o 
 -10   6   5       75.00       72.72     11.96 o 
  -9   6   5      136.64      139.53     12.71 o 
  -8   6   5       70.47       67.71      7.67 o 
  -7   6   5       59.84       53.58      6.95 o 
  -6   6   5       41.02       44.27      6.50 o 
  -5   6   5      229.50      244.28     24.63 o 
  -4   6   5      138.39      147.84      9.58 o 
  -3   6   5      273.70      284.37     14.42 o 
  -2   6   5       48.82       43.80      6.13 o 
  -1   6   5      523.26      495.87     17.96 o 
   0   6   5       31.42       36.06      5.94 o 
   1   6   5      450.59      448.37     22.22 o 
   2   6   5       85.12      111.35      8.97 o 
   3   6   5      166.53      181.43     10.90 o 
   4   6   5       91.25       72.56     10.87 o 
   5   6   5      138.05      119.92      9.67 o 
   6   6   5      116.75      125.79     10.23 o 
  -7   7   5       47.39       33.71     10.30 o 
  -6   7   5      112.02      141.40     15.00 o 
  -5   7   5      123.90      117.64     10.14 o 
  -4   7   5       49.73       37.56     13.29 o 
  -3   7   5       14.78       13.62      5.18 o 
  -2   7   5      152.34      157.74     11.29 o 
  -1   7   5       21.65       23.62      6.01 o 
   0   7   5      231.73      238.43     13.22 o 
   1   7   5       47.00       35.82      6.68 o 
   2   7   5      229.68      217.17     12.97 o 
   3   7   5       39.61       63.67     12.18 o 
   4   7   5       68.68       52.60     11.88 o 
  -6  -7   6       22.19       14.90      5.74 o 
  -5  -7   6      126.39      122.96     11.17 o 
  -4  -7   6       28.68       28.95      8.89 o 
  -3  -7   6       48.26       41.09      7.54 o 
  -2  -7   6       73.71       67.63      8.89 o 
  -1  -7   6       27.07       18.52      5.87 o 
   0  -7   6       82.69       80.75     10.66 o 
   1  -7   6      238.22      216.61     13.52 o 
   2  -7   6       15.66       13.08      5.43 o 
   3  -7   6       85.43       89.42      9.72 o 
 -10  -6   6      117.60      114.78     10.13 o 
  -9  -6   6       50.44       67.89      8.46 o 
  -8  -6   6      278.72      291.55     14.77 o 
  -7  -6   6      278.10      307.27     14.94 o 
  -6  -6   6      204.44      207.02     12.10 o 
  -5  -6   6      122.93      133.62     10.37 o 
  -4  -6   6       75.19       95.58      9.01 o 
  -3  -6   6        6.04       10.65      4.38 o 
  -2  -6   6      225.17      223.50     12.42 o 
  -1  -6   6       53.24       53.86      7.31 o 
   0  -6   6      282.44      294.14     14.14 o 
   1  -6   6      267.78      271.52     13.78 o 
   2  -6   6      203.27      222.73     12.49 o 
   3  -6   6      159.24      147.19     10.92 o 
   4  -6   6      336.12      312.68     14.77 o 
   5  -6   6       16.25       16.62      5.37 o 
 -10  -5   6      157.79      164.48     10.54 o 
  -9  -5   6       30.92       24.19      5.40 o 
  -8  -5   6      208.94      231.17     12.16 o 
  -7  -5   6      337.81      340.13     14.61 o 
  -6  -5   6      492.14      481.49     17.40 o 
  -5  -5   6      583.20      572.98     40.70 o 
  -4  -5   6      484.82      480.35     17.08 o 
  -3  -5   6      811.07      814.39     23.50 o 
  -2  -5   6      119.19      126.44      8.92 o 
  -1  -5   6     1173.66     1163.65     29.13 o 
   0  -5   6      371.38      358.84     14.47 o 
   1  -5   6      362.07      339.10     13.97 o 
   2  -5   6       44.54       40.72      5.90 o 
   3  -5   6      187.51      198.73     10.76 o 
   4  -5   6      137.98      131.85      8.91 o 
   5  -5   6       86.18       87.55      7.58 o 
 -14  -4   6        1.75        6.96      5.68 o 
 -13  -4   6       53.58       55.80      9.96 o 
 -12  -4   6      527.82      589.78     26.28 o 
 -11  -4   6       36.34       48.92      8.25 o 
 -10  -4   6      106.76      121.93      6.74 o 
  -9  -4   6      256.12      265.84      9.42 o 
  -8  -4   6      235.81      242.05      8.60 o 
  -7  -4   6      195.82      189.39      9.86 o 
  -6  -4   6     1820.76     1813.14     38.79 o 
  -5  -4   6       17.90       23.94      6.96 o 
  -4  -4   6     1333.25     1240.32     29.49 o 
  -3  -4   6      307.30      328.43     12.69 o 
  -2  -4   6     1580.61     1475.73     44.54 o 
  -1  -4   6      930.61      967.33     28.18 o 
   0  -4   6      898.13      844.55     22.53 o 
   1  -4   6       43.30       45.59      6.28 o 
   2  -4   6     1436.75     1443.90     31.83 o 
   3  -4   6      187.08      182.82      9.30 o 
   4  -4   6      951.05      990.82     24.12 o 
   5  -4   6      121.12      126.69      7.85 o 
   9  -4   6      131.87      158.27     13.89 o 
  10  -4   6      110.47      116.17      9.91 o 
  11  -4   6       17.85       16.32      7.99 o 
 -15  -3   6       42.45       58.11     10.81 o 
 -14  -3   6      162.56      166.73     14.61 o 
 -13  -3   6       37.65       39.93      6.92 o 
 -12  -3   6      658.85      661.21     19.15 o 
 -11  -3   6      287.88      316.99     11.88 o 
 -10  -3   6      230.43      219.93      7.90 o 
  -9  -3   6     1193.58     1249.00     21.83 o 
  -8  -3   6      366.85      388.80      9.82 o 
  -7  -3   6      792.15      798.98     15.21 o 
  -6  -3   6      112.87      130.10      5.03 o 
  -5  -3   6      162.27      147.06      9.63 o 
  -4  -3   6      305.21      296.34      7.11 o 
  -3  -3   6      702.88      684.53     14.98 o 
  -2  -3   6      154.92      154.02      6.30 o 
  -1  -3   6     1091.99     1120.96     24.46 o 
   0  -3   6      313.99      329.58      9.93 o 
   1  -3   6      349.10      343.53     10.54 o 
   2  -3   6      909.65      919.65     17.01 o 
   3  -3   6     1613.65     1650.22     26.71 o 
   4  -3   6      741.18      776.39     15.45 o 
   5  -3   6     2041.99     2100.17     32.65 o 
   6  -3   6      136.40      152.84     11.07 o 
   7  -3   6      288.51      310.25     16.62 o 
   8  -3   6      163.98      172.19     13.16 o 
   9  -3   6       55.34       54.91      8.93 o 
  10  -3   6       87.62       90.53      8.45 o 
  11  -3   6       89.54       81.91      8.60 o 
  12  -3   6       81.64       69.95     11.71 o 
  13  -3   6       24.50       35.04      9.74 o 
 -17  -2   6      177.99      181.68     16.28 o 
 -16  -2   6       86.69       95.55      9.17 o 
 -15  -2   6      368.73      372.55     15.69 o 
 -14  -2   6      466.13      492.18     17.36 o 
 -13  -2   6      416.91      420.25     15.36 o 
 -12  -2   6       90.80       75.89      6.77 o 
 -11  -2   6       26.51       26.68      6.02 o 
 -10  -2   6      437.12      430.69     11.07 o 
  -9  -2   6      847.67      871.07     24.57 o 
  -8  -2   6      681.29      724.49     14.34 o 
  -7  -2   6     1272.34     1246.85     20.68 o 
  -6  -2   6      254.57      216.87      6.38 o 
  -5  -2   6     1184.16     1269.72     19.73 o 
  -4  -2   6     2983.46     3073.68     41.54 o 
  -3  -2   6      948.23      930.36     14.75 o 
  -2  -2   6       35.05       28.81      2.55 o 
  -1  -2   6      668.21      668.70     15.26 o 
   0  -2   6     1499.69     1594.18     29.68 o 
   1  -2   6      864.39      902.43     21.11 o 
   2  -2   6      691.69      646.58     15.47 o 
   3  -2   6        1.40        0.73      1.94 o 
   4  -2   6      241.84      226.16      8.48 o 
   5  -2   6       21.04       25.51      3.57 o 
   6  -2   6      518.19      530.68     21.75 o 
   7  -2   6      304.87      289.91     16.15 o 
   8  -2   6       37.12       50.97      8.29 o 
   9  -2   6      248.01      262.99     11.98 o 
  10  -2   6      334.85      345.38     14.26 o 
  11  -2   6        1.52        4.49      3.98 o 
  12  -2   6       27.34       35.13      6.24 o 
  13  -2   6       68.65       51.66     11.15 o 
 -17  -1   6      237.39      235.48     18.71 o 
 -16  -1   6      112.00      108.53      9.61 o 
 -15  -1   6      112.19       98.10      8.77 o 
 -14  -1   6      221.76      231.63     28.44 o 
 -13  -1   6       63.74       67.20      6.72 o 
 -12  -1   6      278.79      274.48     11.60 o 
 -11  -1   6      383.97      391.71     13.38 o 
 -10  -1   6      476.89      477.39     11.38 o 
  -9  -1   6     1020.32      983.09     18.37 o 
  -8  -1   6      819.71      802.39     15.14 o 
  -7  -1   6      391.34      367.43     12.76 o 
  -6  -1   6      960.54      936.73     16.13 o 
  -5  -1   6     1801.67     1863.32     27.16 o 
  -4  -1   6     2537.25     2619.48     36.38 o 
  -3  -1   6     7905.01     8311.93    106.16 o 
  -2  -1   6     1104.57     1188.28     17.37 o 
  -1  -1   6     3046.24     3107.78     42.28 o 
   0  -1   6      337.34      402.51      8.05 o 
   1  -1   6      601.71      545.44      9.92 o 
   2  -1   6      771.70      795.58     13.38 o 
   3  -1   6     1049.54     1089.61     22.99 o 
   4  -1   6      226.47      231.21      6.11 o 
   5  -1   6      613.55      573.64     11.36 o 
   6  -1   6      197.25      203.50      8.11 o 
   7  -1   6       66.69       67.00      7.81 o 
   8  -1   6       55.67       50.48      4.26 o 
   9  -1   6      134.84      142.34     10.03 o 
  10  -1   6      171.08      162.73     10.32 o 
  11  -1   6      170.80      179.76     12.11 o 
  12  -1   6       71.73       88.79      8.50 o 
  13  -1   6      153.54      157.95     16.69 o 
  14  -1   6        3.81        5.34      6.54 o 
 -17   0   6       69.62       71.23     12.13 o 
 -16   0   6       62.63       61.22      7.76 o 
 -15   0   6      118.75      122.75     10.94 o 
 -14   0   6      136.11      136.09      9.46 o 
 -13   0   6       37.81       42.04      5.89 o 
 -12   0   6       58.44       60.61      8.52 o 
 -11   0   6      620.86      592.37     19.91 o 
 -10   0   6      306.35      275.18      8.20 o 
  -9   0   6      327.41      323.87      8.71 o 
  -8   0   6     2721.29     2793.81     40.27 o 
  -7   0   6       79.89       97.78      4.36 o 
  -6   0   6     4474.50     4655.03     62.27 o 
  -5   0   6      162.75      155.25      5.02 o 
  -4   0   6     2162.49     2168.37     30.83 o 
  -3   0   6      842.90      899.19     14.73 o 
  -2   0   6     2710.03     2741.08     37.51 o 
  -1   0   6      325.99      333.06      7.08 o 
   0   0   6     1417.98     1383.37     21.86 o 
   1   0   6      282.12      271.73      6.30 o 
   2   0   6     3619.58     3790.77     61.69 o 
   3   0   6      431.31      396.81      9.01 o 
   4   0   6     2491.25     2381.75     33.74 o 
   5   0   6      413.06      412.77      8.70 o 
   6   0   6       47.92       47.90      3.62 o 
   7   0   6      193.67      198.29      7.03 o 
   8   0   6       81.33       89.19      5.18 o 
   9   0   6      357.76      352.69     10.46 o 
  10   0   6      359.58      347.38     10.91 o 
  11   0   6       81.50       74.50      6.89 o 
  12   0   6       90.43       76.20      6.15 o 
  13   0   6       19.05        9.84      3.55 o 
  14   0   6       58.77       50.21      5.93 o 
 -17   1   6      237.39      228.77     18.93 o 
 -16   1   6      112.00      120.60     11.09 o 
 -15   1   6      112.19      119.83     18.31 o 
 -14   1   6      221.76      221.50     11.59 o 
 -13   1   6       63.74       58.70      6.75 o 
 -12   1   6      278.79      293.93     12.27 o 
 -11   1   6      383.97      385.69     11.02 o 
 -10   1   6      476.89      454.77      9.71 o 
  -9   1   6     1020.32     1017.29     15.92 o 
  -8   1   6      819.71      785.97     13.07 o 
  -7   1   6      391.34      342.70      8.74 o 
  -6   1   6      960.54      944.91     16.52 o 
  -5   1   6     1801.67     1836.03     27.59 o 
  -4   1   6     2537.25     2644.70     37.06 o 
  -3   1   6     7905.01     8369.13    106.87 o 
  -2   1   6     1104.57     1097.85     17.97 o 
  -1   1   6     3046.25     3250.86     43.33 o 
   0   1   6      337.34      374.05      8.22 o 
   1   1   6      601.72      623.06     11.14 o 
   2   1   6      771.70      832.95     11.79 o 
   3   1   6     1049.54     1096.98     15.14 o 
   4   1   6      226.47      213.18      5.23 o 
   5   1   6      613.55      611.31     10.21 o 
   6   1   6      197.25      206.38      6.82 o 
   7   1   6       66.69       82.11      5.29 o 
   8   1   6       55.67       62.34      4.59 o 
   9   1   6      134.84      146.19      7.59 o 
  10   1   6      171.08      160.55      7.45 o 
  11   1   6      170.80      176.21      9.91 o 
  12   1   6       71.73       56.85      6.95 o 
  13   1   6      153.54      146.08     19.25 o 
  14   1   6        3.81        4.57      6.28 o 
 -17   2   6      177.99      175.36     17.43 o 
 -16   2   6       86.69       74.19      8.37 o 
 -15   2   6      368.72      384.86     13.22 o 
 -14   2   6      466.13      480.52     22.17 o 
 -13   2   6      416.91      425.68     12.84 o 
 -12   2   6       90.80       92.22      6.46 o 
 -11   2   6       26.51       18.41      3.34 o 
 -10   2   6      437.12      440.08     10.50 o 
  -9   2   6      847.67      838.65     17.22 o 
  -8   2   6      681.29      713.55     13.72 o 
  -7   2   6     1272.34     1236.54     18.08 o 
  -6   2   6      254.57      236.09      5.86 o 
  -5   2   6     1184.16     1212.81     17.20 o 
  -4   2   6     2983.46     3004.13     36.18 o 
  -3   2   6      948.23      912.60     13.08 o 
  -2   2   6       35.05       17.73      2.63 o 
  -1   2   6      668.21      679.19     12.68 o 
   0   2   6     1499.69     1580.81     24.34 o 
   1   2   6      864.39      994.23     16.61 o 
   2   2   6      691.69      671.01     10.08 o 
   3   2   6        1.40        2.10      1.05 o 
   4   2   6      241.84      262.87      7.37 o 
   5   2   6       21.04       22.68      2.80 o 
   6   2   6      518.19      549.17     15.54 o 
   7   2   6      304.87      322.19     11.72 o 
   8   2   6       37.12       38.10      5.09 o 
   9   2   6      248.01      250.65     11.31 o 
  10   2   6      334.85      334.92     13.66 o 
  11   2   6        1.52       -0.30      3.20 o 
  12   2   6       27.34       35.24      6.19 o 
  13   2   6       68.65       62.94     11.58 o 
 -16   3   6       76.83       77.17     12.26 o 
 -15   3   6       42.45       46.14      5.78 o 
 -14   3   6      162.56      165.62      8.64 o 
 -13   3   6       37.65       42.50      5.06 o 
 -12   3   6      658.85      661.83     20.49 o 
 -11   3   6      287.88      285.95      9.89 o 
 -10   3   6      230.43      234.10      7.17 o 
  -9   3   6     1193.58     1210.29     20.31 o 
  -8   3   6      366.85      362.98      8.61 o 
  -7   3   6      792.15      787.32     13.53 o 
  -6   3   6      112.87      103.88      4.27 o 
  -5   3   6      162.27      140.35      4.79 o 
  -4   3   6      305.21      287.83      6.45 o 
  -3   3   6      702.88      702.02     13.60 o 
  -2   3   6      154.92      138.48      5.34 o 
  -1   3   6     1091.99     1120.31     19.16 o 
   0   3   6      313.99      307.09      8.19 o 
   1   3   6      349.10      337.58     11.84 o 
   2   3   6      909.65      888.53     29.74 o 
   3   3   6     1613.65     1651.24     33.24 o 
   4   3   6      741.18      756.65     23.33 o 
   5   3   6     2041.99     2095.72     32.83 o 
   6   3   6      136.40      126.79      7.53 o 
   7   3   6      288.51      289.49     19.40 o 
   8   3   6      163.98      183.49     15.66 o 
   9   3   6       55.34       64.45      6.73 o 
  10   3   6       87.62       87.39      7.85 o 
  11   3   6       89.54      100.69     14.63 o 
  12   3   6       81.64      107.21     12.99 o 
  13   3   6       24.50       11.41      7.86 o 
 -15   4   6      131.03      127.16     14.44 o 
 -14   4   6        1.75        1.62      3.29 o 
 -13   4   6       53.58       59.24      5.89 o 
 -12   4   6      527.82      528.72     14.78 o 
 -11   4   6       36.34       43.08      4.76 o 
 -10   4   6      106.76      100.56      5.27 o 
  -9   4   6      256.12      275.16      7.93 o 
  -8   4   6      235.81      214.39      8.03 o 
  -7   4   6      195.82      204.44     17.80 o 
  -6   4   6     1820.77     1827.48     37.87 o 
  -5   4   6       17.90       12.70      3.52 o 
  -4   4   6     1333.25     1313.51     28.93 o 
  -3   4   6      307.30      313.18     11.86 o 
  -2   4   6     1580.61     1542.05     33.84 o 
  -1   4   6      930.61      902.30     22.67 o 
   0   4   6      898.13      919.65     22.19 o 
   1   4   6       43.30       41.11      5.00 o 
   2   4   6     1436.75     1404.47     31.10 o 
   3   4   6      187.08      199.21      9.45 o 
   4   4   6      951.05      934.44     35.23 o 
   5   4   6      121.12      135.34      8.21 o 
   6   4   6        8.38        6.62      4.61 o 
   7   4   6      329.63      356.01     20.72 o 
   8   4   6      580.18      587.94     28.03 o 
   9   4   6      131.87      157.45     15.17 o 
  10   4   6      110.47      109.00     13.67 o 
 -12   5   6       95.44       62.94     11.41 o 
 -11   5   6       43.78       30.38      8.84 o 
 -10   5   6      157.79      164.75     10.24 o 
  -9   5   6       30.92       40.74      6.12 o 
  -8   5   6      208.94      245.26     12.09 o 
  -7   5   6      337.81      366.82     14.42 o 
  -6   5   6      492.14      464.10     16.34 o 
  -5   5   6      583.20      595.58     21.73 o 
  -4   5   6      484.82      471.61     26.96 o 
  -3   5   6      811.07      822.26     22.62 o 
  -2   5   6      119.19      103.27      8.16 o 
  -1   5   6     1173.66     1105.58     27.64 o 
   0   5   6      371.39      359.21     13.93 o 
   1   5   6      362.07      342.46     20.79 o 
   2   5   6       44.54       53.81      6.33 o 
   3   5   6      187.51      192.47     10.47 o 
   4   5   6      137.98      119.27     11.54 o 
   5   5   6       86.18       95.14     12.03 o 
   6   5   6       67.68       88.96     11.79 o 
   7   5   6      141.16      145.11     14.83 o 
   8   5   6      111.59      116.05     14.23 o 
 -10   6   6      117.60      120.24     14.40 o 
  -9   6   6       50.44       44.88     12.73 o 
  -8   6   6      278.72      287.20     14.03 o 
  -7   6   6      278.10      284.20     13.79 o 
  -6   6   6      204.44      189.36     11.21 o 
  -5   6   6      122.93      128.19      9.62 o 
  -4   6   6       75.19       84.50      8.18 o 
  -3   6   6        6.04        4.63      3.61 o 
  -2   6   6      225.17      225.27     11.91 o 
  -1   6   6       53.24       46.07      6.60 o 
   0   6   6      282.44      262.53     12.95 o 
   1   6   6      267.78      280.75     13.58 o 
   2   6   6      203.27      217.24     12.02 o 
   3   6   6      159.24      153.63     10.40 o 
   4   6   6      336.11      359.09     15.65 o 
   5   6   6       16.25       19.16      5.54 o 
  -6   7   6       22.19       12.35      7.43 o 
  -5   7   6      126.39      139.88     11.00 o 
  -4   7   6       28.68       26.78      6.23 o 
  -3   7   6       48.26       53.37      7.60 o 
  -2   7   6       73.71       68.30      8.30 o 
  -1   7   6       27.07       26.67      6.16 o 
   0   7   6       82.69       82.65      8.98 o 
   1   7   6      238.22      237.01     20.00 o 
   2   7   6       15.66       20.94      8.84 o 
   3   7   6       85.43       74.65     13.12 o 
  -5  -7   7      138.35      146.44     12.12 o 
  -4  -7   7      134.83      117.31     11.16 o 
  -3  -7   7       19.99       21.37      6.22 o 
  -2  -7   7       98.76       99.58     19.33 o 
  -1  -7   7      109.35      103.70     11.52 o 
   0  -7   7       62.50       71.94      9.25 o 
   1  -7   7       69.77       76.15      9.56 o 
   2  -7   7       88.60       87.51      9.84 o 
 -10  -6   7      104.60       97.63      9.88 o 
  -9  -6   7       72.46       69.57      8.49 o 
  -8  -6   7      149.67      145.48     14.19 o 
  -7  -6   7      182.67      181.29     12.08 o 
  -6  -6   7      161.16      175.78     11.52 o 
  -5  -6   7      385.00      372.98     19.48 o 
  -4  -6   7       90.81       94.75      9.32 o 
  -3  -6   7      143.53      131.32     11.49 o 
  -2  -6   7       43.26       52.90      7.80 o 
  -1  -6   7      198.70      205.79     12.35 o 
   0  -6   7      116.35      125.47     15.53 o 
   1  -6   7      336.30      339.30     27.35 o 
   2  -6   7      223.18      229.85     12.81 o 
   3  -6   7       65.99       68.16      8.18 o 
   4  -6   7      102.93      112.58      9.80 o 
   5  -6   7      213.32      247.65     19.06 o 
 -10  -5   7        7.26        7.65      5.34 o 
  -9  -5   7       86.71      105.74      8.93 o 
  -8  -5   7      109.80      106.59      8.92 o 
  -7  -5   7      266.54      265.63     13.05 o 
  -6  -5   7       21.33       20.90      5.03 o 
  -5  -5   7      303.58      292.03     13.93 o 
  -4  -5   7       18.29       11.98      8.52 o 
  -3  -5   7      541.99      547.04     18.86 o 
  -2  -5   7     1287.23     1306.23     32.18 o 
  -1  -5   7      991.58     1004.49     26.76 o 
   0  -5   7      665.01      676.30     20.94 o 
   1  -5   7        3.16        2.67      3.40 o 
   2  -5   7      522.57      528.40     18.34 o 
   3  -5   7       32.91       29.12      5.56 o 
   4  -5   7      295.34      300.29     13.28 o 
   5  -5   7      103.65      113.55      8.70 o 
 -14  -4   7       69.62       68.41     11.11 o 
 -10  -4   7      114.12      126.69      8.93 o 
  -9  -4   7       41.75       48.20      6.19 o 
  -8  -4   7      154.12      170.31      9.74 o 
  -7  -4   7       54.94       66.29      6.69 o 
  -6  -4   7      255.41      253.15     11.51 o 
  -5  -4   7      338.36      345.63     13.46 o 
  -4  -4   7      188.92      173.00      9.42 o 
  -3  -4   7     1787.98     1797.12     38.24 o 
  -2  -4   7      128.47      136.33      8.25 o 
  -1  -4   7     1043.68      991.49     25.42 o 
   0  -4   7      208.33      222.01     19.23 o 
   1  -4   7      573.45      547.86     17.39 o 
   2  -4   7      331.79      361.10     13.35 o 
   3  -4   7     1584.77     1587.07     34.87 o 
   4  -4   7       81.02       86.35      6.93 o 
   5  -4   7      359.89      356.57     13.33 o 
  10  -4   7      108.06       84.90     12.01 o 
  11  -4   7      188.19      208.98     17.73 o 
 -15  -3   7      100.98      106.99     13.25 o 
 -14  -3   7       34.62       29.57      8.16 o 
 -13  -3   7       96.35       81.31      7.30 o 
 -12  -3   7       20.46       31.51      5.21 o 
 -11  -3   7      355.29      380.64     13.27 o 
 -10  -3   7      124.05      138.52      8.70 o 
  -9  -3   7      733.06      741.60     16.15 o 
  -8  -3   7      347.36      365.12      9.67 o 
  -7  -3   7      285.28      254.83      7.68 o 
  -6  -3   7     1086.15     1124.65     18.89 o 
  -5  -3   7       34.07       30.06      3.62 o 
  -4  -3   7      668.17      668.34     16.10 o 
  -3  -3   7      349.36      374.75     10.79 o 
  -2  -3   7      685.31      649.17     29.29 o 
  -1  -3   7      174.37      166.47      8.20 o 
   0  -3   7      746.81      730.13     17.33 o 
   1  -3   7      248.63      233.32      9.07 o 
   2  -3   7      227.66      209.15      8.72 o 
   3  -3   7      678.69      674.52     14.25 o 
   4  -3   7      756.45      765.45     15.80 o 
   5  -3   7      353.17      371.01     10.14 o 
   6  -3   7      967.99     1012.87     34.52 o 
   7  -3   7      520.81      524.19     23.59 o 
   8  -3   7      825.68      870.72     32.90 o 
   9  -3   7       63.34       61.74      9.74 o 
  10  -3   7      127.33      153.03     10.86 o 
  11  -3   7       13.78       31.94      6.42 o 
  12  -3   7       17.24       24.31      9.06 o 
 -17  -2   7       33.79       44.61     10.55 o 
 -16  -2   7      108.69      104.92      9.43 o 
 -15  -2   7       60.55       64.52      7.55 o 
 -14  -2   7      393.94      403.31     15.54 o 
 -13  -2   7       39.12       40.88      5.75 o 
 -12  -2   7      400.68      401.04     14.44 o 
 -11  -2   7      533.40      531.78     16.15 o 
 -10  -2   7     1110.53     1107.77     20.76 o 
  -9  -2   7      222.01      221.36      7.50 o 
  -8  -2   7      428.71      422.28     10.35 o 
  -7  -2   7       75.16       69.00      3.95 o 
  -6  -2   7     1224.01     1216.20     19.70 o 
  -5  -2   7     1558.50     1616.59     24.42 o 
  -4  -2   7     2754.54     2780.70     38.68 o 
  -3  -2   7      809.90      855.04     13.83 o 
  -2  -2   7     1670.85     1886.40     35.91 o 
  -1  -2   7     1544.67     1605.94     30.18 o 
   0  -2   7     1317.10     1352.76     50.61 o 
   1  -2   7      365.15      341.86     11.05 o 
   2  -2   7      959.39      933.83     20.83 o 
   3  -2   7      676.14      686.55     22.56 o 
   4  -2   7      128.84      124.36      6.60 o 
   5  -2   7      856.98      839.85     20.40 o 
   6  -2   7       36.80       39.35      7.14 o 
   7  -2   7       94.44       86.95      9.91 o 
   8  -2   7      108.08      121.31     11.54 o 
   9  -2   7      619.90      626.79     19.85 o 
  10  -2   7      385.92      372.02     20.77 o 
  11  -2   7      157.81      175.88     11.19 o 
  12  -2   7       48.50       44.12      7.11 o 
  13  -2   7        7.20        4.19      6.96 o 
 -17  -1   7       90.30       82.81     12.69 o 
 -16  -1   7      127.97      137.44     10.48 o 
 -15  -1   7       30.55       30.20      5.80 o 
 -14  -1   7      158.41      169.32     10.04 o 
 -13  -1   7      281.33      272.37     16.47 o 
 -12  -1   7       26.31       25.21      4.59 o 
 -11  -1   7      750.32      776.34     20.36 o 
 -10  -1   7      687.78      673.34     14.46 o 
  -9  -1   7      817.55      794.31     15.68 o 
  -8  -1   7      337.71      335.61      8.88 o 
  -7  -1   7      453.53      430.88      9.97 o 
  -6  -1   7       96.43       80.91      4.03 o 
  -5  -1   7     1888.91     1900.27     27.98 o 
  -4  -1   7     2921.68     3010.07     40.72 o 
  -3  -1   7     1999.15     2056.75     29.13 o 
  -2  -1   7     1622.98     1678.70     24.64 o 
  -1  -1   7     2110.33     2337.31     31.91 o 
   0  -1   7     1591.19     1595.11     23.79 o 
   1  -1   7      388.79      398.51      7.86 o 
   2  -1   7     2327.79     2316.81     32.97 o 
   3  -1   7       14.43       21.00      2.45 o 
   4  -1   7      568.79      534.90     10.94 o 
   5  -1   7       88.45       83.20      7.76 o 
   6  -1   7      146.52      150.17      7.12 o 
   7  -1   7       74.94       74.97      6.50 o 
   8  -1   7      414.99      431.20     11.52 o 
   9  -1   7      146.96      148.94      9.15 o 
  10  -1   7      282.83      271.23     13.57 o 
  11  -1   7       81.51       74.96      7.72 o 
  12  -1   7        5.29        5.71      4.03 o 
  13  -1   7       47.32       35.42      9.27 o 
 -17   0   7       25.89        9.83      7.14 o 
 -16   0   7      174.60      198.52     12.01 o 
 -15   0   7      103.12      109.02      9.31 o 
 -14   0   7       15.94       17.08      4.63 o 
 -13   0   7       57.95       68.04      6.98 o 
 -12   0   7       20.62       21.49      4.33 o 
 -11   0   7      152.91      145.88      8.19 o 
 -10   0   7      187.95      186.88      6.93 o 
  -9   0   7      243.37      238.08      7.58 o 
  -8   0   7      903.62      888.58     16.62 o 
  -7   0   7      103.06       87.54      4.67 o 
  -6   0   7       57.19       49.45      3.28 o 
  -5   0   7     1989.69     2024.57     29.86 o 
  -4   0   7       81.53       74.90      3.63 o 
  -3   0   7     4011.08     4118.93     66.45 o 
  -2   0   7      496.99      485.36     12.93 o 
  -1   0   7     1577.44     1514.60     22.69 o 
   0   0   7      462.93      475.17      9.44 o 
   1   0   7      794.78      714.06     12.67 o 
   2   0   7      885.82      878.13     17.84 o 
   3   0   7     1213.95     1204.98     19.30 o 
   4   0   7       92.05       81.91      5.49 o 
   5   0   7     2220.65     2268.30     33.63 o 
   6   0   7      164.99      156.00      6.06 o 
   7   0   7      673.87      679.93     14.57 o 
   8   0   7       81.04       86.77      5.28 o 
   9   0   7       36.27       37.46      4.14 o 
  10   0   7      127.03      113.83      6.63 o 
  11   0   7      125.51      123.45      9.67 o 
  12   0   7       53.11       49.82      5.33 o 
  13   0   7       56.61       53.11     11.11 o 
 -17   1   7       90.30       95.67     13.89 o 
 -16   1   7      127.97      131.65     10.57 o 
 -15   1   7       30.55       37.00      6.29 o 
 -14   1   7      158.41      161.03     16.96 o 
 -13   1   7      281.33      293.98     19.74 o 
 -12   1   7       26.31       24.74      4.69 o 
 -11   1   7      750.32      726.15     20.33 o 
 -10   1   7      687.78      660.11     16.07 o 
  -9   1   7      817.55      786.59     15.86 o 
  -8   1   7      337.71      319.24      8.87 o 
  -7   1   7      453.53      436.54     10.29 o 
  -6   1   7       96.43      116.31      4.86 o 
  -5   1   7     1888.90     1876.85     28.54 o 
  -4   1   7     2921.68     2865.55     41.23 o 
  -3   1   7     1999.15     2009.27     29.84 o 
  -2   1   7     1622.98     1719.84     25.66 o 
  -1   1   7     2110.33     2233.04     32.74 o 
   0   1   7     1591.19     1699.45     25.07 o 
   1   1   7      388.80      364.71      8.54 o 
   2   1   7     2327.79     2366.13     28.69 o 
   3   1   7       14.43       11.08      1.57 o 
   4   1   7      568.79      573.95     11.12 o 
   5   1   7       88.45       79.02      3.53 o 
   6   1   7      146.51      146.13      9.02 o 
   7   1   7       74.94       85.74      5.36 o 
   8   1   7      414.99      439.17     18.24 o 
   9   1   7      146.96      142.05     11.58 o 
  10   1   7      282.83      309.68     12.88 o 
  11   1   7       81.51       75.26      7.44 o 
  12   1   7        5.29       13.75      4.73 o 
  13   1   7       47.32       35.62      6.45 o 
 -17   2   7       33.79       53.79     11.79 o 
 -16   2   7      108.69      120.07     14.36 o 
 -15   2   7       60.55       56.74      7.64 o 
 -14   2   7      393.94      403.58     17.43 o 
 -13   2   7       39.12       38.46      4.70 o 
 -12   2   7      400.68      413.19     12.19 o 
 -11   2   7      533.40      538.72     13.65 o 
 -10   2   7     1110.53     1147.79     20.12 o 
  -9   2   7      222.01      223.58      6.57 o 
  -8   2   7      428.71      434.84      9.19 o 
  -7   2   7       75.16       59.57      3.36 o 
  -6   2   7     1224.01     1147.67     17.09 o 
  -5   2   7     1558.50     1583.35     25.49 o 
  -4   2   7     2754.53     2786.14     40.10 o 
  -3   2   7      809.90      809.47     15.19 o 
  -2   2   7     1670.85     1812.64     28.01 o 
  -1   2   7     1544.67     1547.24     24.59 o 
   0   2   7     1317.09     1268.79     21.13 o 
   1   2   7      365.15      323.26      8.34 o 
   2   2   7      959.39      967.93     17.10 o 
   3   2   7      676.14      697.55     13.79 o 
   4   2   7      128.84      128.89      5.40 o 
   5   2   7      856.99      877.19     16.64 o 
   6   2   7       36.80       47.25      5.75 o 
   7   2   7       94.44      106.26     12.60 o 
   8   2   7      108.08      105.98      7.68 o 
   9   2   7      619.90      623.75     19.04 o 
  10   2   7      385.92      379.51     14.82 o 
  11   2   7      157.81      161.72     19.38 o 
  12   2   7       48.50       58.45      7.52 o 
  13   2   7        7.20        3.76      7.01 o 
 -16   3   7       45.27       29.48      9.31 o 
 -15   3   7      100.98       99.74      8.97 o 
 -14   3   7       34.62       34.24      5.01 o 
 -13   3   7       96.35      103.08      6.93 o 
 -12   3   7       20.46       22.35      3.91 o 
 -11   3   7      355.29      356.62     11.08 o 
 -10   3   7      124.05      124.89      5.47 o 
  -9   3   7      733.06      768.94     14.04 o 
  -8   3   7      347.36      361.64      8.62 o 
  -7   3   7      285.28      289.59      7.30 o 
  -6   3   7     1086.15     1077.84     16.71 o 
  -5   3   7       34.07       33.60      3.39 o 
  -4   3   7      668.17      657.47     13.75 o 
  -3   3   7      349.36      334.68     16.98 o 
  -2   3   7      685.31      634.74     15.47 o 
  -1   3   7      174.37      161.96      8.72 o 
   0   3   7      746.81      730.11     18.49 o 
   1   3   7      248.63      247.27      7.60 o 
   2   3   7      227.66      228.88     16.81 o 
   3   3   7      678.69      653.96     14.10 o 
   4   3   7      756.45      786.56     16.76 o 
   5   3   7      353.17      360.29     10.08 o 
   6   3   7      967.99     1018.10     24.68 o 
   7   3   7      520.81      548.62     17.15 o 
   8   3   7      825.68      875.78     43.90 o 
   9   3   7       63.34       81.38     13.14 o 
  10   3   7      127.33      128.00      9.93 o 
  11   3   7       13.78        6.70      4.72 o 
  12   3   7       17.23       21.92      8.67 o 
 -15   4   7       17.19       19.65      8.20 o 
 -14   4   7       69.62       72.34     11.45 o 
 -13   4   7      125.81      127.75      9.92 o 
 -12   4   7      232.58      246.79     21.11 o 
 -11   4   7      143.53      129.20      9.15 o 
 -10   4   7      114.12      116.78      6.69 o 
  -9   4   7       41.75       38.51      4.38 o 
  -8   4   7      154.12      156.43      7.08 o 
  -7   4   7       54.94       53.85      5.96 o 
  -6   4   7      255.41      262.48     11.32 o 
  -5   4   7      338.36      323.23     12.57 o 
  -4   4   7      188.92      177.82      9.08 o 
  -3   4   7     1787.98     1718.12     36.52 o 
  -2   4   7      128.47      118.02      7.45 o 
  -1   4   7     1043.68     1045.80     24.95 o 
   0   4   7      208.33      222.92     10.12 o 
   1   4   7      573.45      588.10     17.25 o 
   2   4   7      331.79      329.26     12.58 o 
   3   4   7     1584.77     1600.58     34.62 o 
   4   4   7       81.02       72.26      6.55 o 
   5   4   7      359.89      386.79     14.15 o 
   6   4   7       54.81       54.61      9.44 o 
   7   4   7      444.39      483.34     24.87 o 
   8   4   7       57.40       59.69     10.34 o 
   9   4   7      170.49      183.13     16.24 o 
 -12   5   7       26.85       23.29      8.67 o 
 -11   5   7      121.83      149.63     15.64 o 
 -10   5   7        7.26        7.80      4.10 o 
  -9   5   7       86.71       87.17      8.14 o 
  -8   5   7      109.80       91.12      8.14 o 
  -7   5   7      266.54      274.44     12.64 o 
  -6   5   7       21.33       27.99      5.81 o 
  -5   5   7      303.58      304.69     16.30 o 
  -4   5   7       18.29       27.24      5.94 o 
  -3   5   7      541.99      558.10     18.11 o 
  -2   5   7     1287.23     1267.86     33.37 o 
  -1   5   7      991.58      944.17     25.40 o 
   0   5   7      665.01      652.05     19.95 o 
   1   5   7        3.16        7.59      3.59 o 
   2   5   7      522.57      543.35     18.10 o 
   3   5   7       32.91       37.60      5.88 o 
   4   5   7      295.34      308.80     13.50 o 
   5   5   7      103.65       94.61      8.28 o 
   6   5   7      124.55      152.75     15.21 o 
   7   5   7        9.18       10.90      6.45 o 
 -10   6   7      104.60      114.51     13.97 o 
  -9   6   7       72.46       90.77      8.87 o 
  -8   6   7      149.67      166.54     11.04 o 
  -7   6   7      182.67      177.78     11.25 o 
  -6   6   7      161.16      155.41     10.56 o 
  -5   6   7      385.00      368.78     15.79 o 
  -4   6   7       90.81       91.42      8.58 o 
  -3   6   7      143.53      139.80      9.96 o 
  -2   6   7       43.26       40.33      6.36 o 
  -1   6   7      198.70      207.71     20.68 o 
   0   6   7      116.35      121.58     14.19 o 
   1   6   7      336.30      334.57     14.99 o 
   2   6   7      223.18      225.92     12.34 o 
   3   6   7       65.99       66.62      7.86 o 
   4   6   7      102.93      110.96     10.13 o 
   5   6   7      213.32      209.24     17.56 o 
  -5   7   7      138.35      126.69     15.51 o 
  -4   7   7      134.83      140.83     16.11 o 
  -3   7   7       19.99       22.43      9.02 o 
  -2   7   7       98.76      114.38     15.21 o 
  -1   7   7      109.35      127.84     15.81 o 
   0   7   7       62.50       35.81     10.90 o 
   1   7   7       69.77       73.19     13.20 o 
   2   7   7       88.60      126.09     15.60 o 
  -4  -7   8       13.30        8.86      5.23 o 
  -3  -7   8       70.71       75.34      9.74 o 
  -2  -7   8       63.20       61.30      9.06 o 
  -1  -7   8      153.93      155.42     12.64 o 
 -10  -6   8       54.44       76.82      9.40 o 
  -9  -6   8       64.87       74.16      9.19 o 
  -8  -6   8       36.09       41.82      7.42 o 
  -7  -6   8      129.75      140.29     11.11 o 
  -6  -6   8       26.90       29.70      6.53 o 
  -5  -6   8      172.20      161.69     11.74 o 
  -4  -6   8      160.55      153.55     11.46 o 
  -3  -6   8      189.53      215.23     12.71 o 
  -2  -6   8      164.50      159.35     18.35 o 
  -1  -6   8       71.88       91.68      9.32 o 
   0  -6   8      271.41      306.68     15.17 o 
   1  -6   8       48.61       38.08      6.92 o 
   2  -6   8      235.49      262.14     19.68 o 
   3  -6   8      220.47      236.61     13.34 o 
   4  -6   8      230.40      244.01     13.65 o 
 -11  -5   8       22.71       29.25      6.28 o 
 -10  -5   8      133.30      122.16      9.94 o 
  -9  -5   8        9.65        3.97      4.47 o 
  -8  -5   8      313.40      333.48     17.80 o 
  -7  -5   8       67.61       80.06      9.08 o 
  -6  -5   8      166.25      195.42     11.53 o 
  -5  -5   8       29.21       30.84      5.70 o 
  -4  -5   8      555.86      592.47     29.27 o 
  -3  -5   8       42.22       54.17      8.35 o 
  -2  -5   8      135.52      138.50     10.45 o 
  -1  -5   8       43.10       50.10      6.77 o 
   0  -5   8      235.89      242.40     12.71 o 
   1  -5   8      580.79      624.92     20.33 o 
   2  -5   8      293.14      300.77     18.50 o 
   3  -5   8      543.80      557.55     19.14 o 
   4  -5   8      107.84      128.07      9.34 o 
 -11  -4   8      317.93      342.93     25.74 o 
 -10  -4   8       29.72       39.02      6.00 o 
  -9  -4   8      230.44      251.80     12.22 o 
  -8  -4   8      170.05      160.70     13.67 o 
  -7  -4   8      391.96      407.80     21.45 o 
  -6  -4   8        5.05        9.91      5.34 o 
  -5  -4   8      492.64      472.70     23.29 o 
  -4  -4   8       21.79       32.69      7.48 o 
  -3  -4   8      149.06      160.15     12.69 o 
  -2  -4   8      248.37      257.57     16.07 o 
  -1  -4   8       51.87       31.88      7.31 o 
   0  -4   8      302.22      316.92     12.97 o 
   1  -4   8      234.20      226.31     12.88 o 
   2  -4   8      206.71      202.46     10.31 o 
   3  -4   8      320.56      309.08     12.73 o 
   4  -4   8      471.59      478.95     16.28 o 
 -15  -3   8        8.07        9.83      6.84 o 
 -14  -3   8      210.17      223.17     16.71 o 
 -13  -3   8       39.89       48.65      6.15 o 
 -12  -3   8       69.54       59.63      6.18 o 
 -11  -3   8      124.92      129.68      6.59 o 
 -10  -3   8      194.33      203.17      7.77 o 
  -9  -3   8      101.21      100.05      5.39 o 
  -8  -3   8      421.87      432.88     14.16 o 
  -7  -3   8      108.15      108.01      6.62 o 
  -6  -3   8      399.02      394.44     12.42 o 
  -5  -3   8      373.70      386.91     12.02 o 
  -4  -3   8      202.18      191.49     11.49 o 
  -3  -3   8     1026.41     1019.77     22.46 o 
  -2  -3   8      205.80      208.18      8.35 o 
  -1  -3   8      197.94      193.60     10.11 o 
   0  -3   8      230.92      226.53      9.00 o 
   1  -3   8      590.15      613.40     19.36 o 
   2  -3   8      259.11      252.66      9.95 o 
   3  -3   8      893.39      909.70     21.63 o 
   4  -3   8      380.62      385.17     10.51 o 
   5  -3   8      118.12      101.39     10.43 o 
   6  -3   8      316.23      311.62     17.73 o 
   7  -3   8      454.53      500.09     23.80 o 
   8  -3   8      223.57      239.36     16.92 o 
   9  -3   8      587.46      584.01     27.90 o 
  10  -3   8       70.81       79.04      8.70 o 
  11  -3   8      234.35      258.34     19.61 o 
 -16  -2   8      105.84      109.54     30.36 o 
 -15  -2   8       72.16       72.09      7.84 o 
 -14  -2   8       65.58       70.99      7.40 o 
 -13  -2   8      190.95      197.25     10.70 o 
 -12  -2   8       17.70       23.52      4.47 o 
 -11  -2   8      518.11      512.74     12.98 o 
 -10  -2   8      361.14      365.62     11.97 o 
  -9  -2   8      556.38      551.76     12.81 o 
  -8  -2   8      245.89      243.82     11.81 o 
  -7  -2   8      553.01      530.88     11.77 o 
  -6  -2   8      102.86      109.28      5.05 o 
  -5  -2   8     1980.82     1910.56     28.93 o 
  -4  -2   8     1233.64     1226.23     19.35 o 
  -3  -2   8     1663.04     1624.85     31.69 o 
  -2  -2   8      807.83      829.01     19.02 o 
  -1  -2   8      633.49      679.88     16.41 o 
   0  -2   8      814.91      853.85     19.39 o 
   1  -2   8      513.79      501.74     13.87 o 
   2  -2   8     1262.56     1320.56     26.80 o 
   3  -2   8      840.07      840.85     19.77 o 
   4  -2   8      948.23      962.64     22.09 o 
   5  -2   8      277.86      285.77     16.02 o 
   6  -2   8       59.45       72.08      9.23 o 
   7  -2   8       16.44        6.67      5.38 o 
   8  -2   8      354.45      340.76     19.87 o 
   9  -2   8       82.03       67.50      7.46 o 
  10  -2   8      338.31      349.18     15.23 o 
  11  -2   8      114.96      113.55      9.87 o 
  12  -2   8      104.87       97.18      9.66 o 
 -17  -1   8       29.71       25.21      8.76 o 
 -16  -1   8      222.33      277.42     17.88 o 
 -15  -1   8      306.81      316.72     14.41 o 
 -14  -1   8      125.69      117.84      8.96 o 
 -13  -1   8      160.46      178.09     18.67 o 
 -12  -1   8       98.01      106.31      7.64 o 
 -11  -1   8      174.63      158.24      6.89 o 
 -10  -1   8      549.79      527.41     12.69 o 
  -9  -1   8      283.57      290.19      8.64 o 
  -8  -1   8      586.71      551.96     12.39 o 
  -7  -1   8      219.95      200.02      6.57 o 
  -6  -1   8     1175.43     1160.80     19.26 o 
  -5  -1   8     1068.70     1053.72     17.81 o 
  -4  -1   8     2130.20     2100.57     54.64 o 
  -3  -1   8       12.24       10.01      1.72 o 
  -2  -1   8     1188.11     1197.36     18.49 o 
  -1  -1   8      869.48      858.29     18.91 o 
   0  -1   8     1169.11     1166.92     18.42 o 
   1  -1   8     1366.14     1368.16     20.82 o 
   2  -1   8     1101.43     1102.04     17.92 o 
   3  -1   8      563.77      547.02     11.10 o 
   4  -1   8      904.09      916.15     15.89 o 
   5  -1   8      618.97      632.93     24.87 o 
   6  -1   8      199.90      179.59     13.07 o 
   7  -1   8      156.51      166.65      8.91 o 
   8  -1   8      178.69      186.21      9.78 o 
   9  -1   8      366.26      351.83     14.15 o 
  10  -1   8       23.25       27.83      6.49 o 
  11  -1   8      179.85      159.00     23.50 o 
  12  -1   8      132.92      131.71     10.34 o 
  13  -1   8       34.10       25.04      9.06 o 
 -17   0   8      263.87      258.59     19.78 o 
 -16   0   8      124.63      129.65     10.48 o 
 -15   0   8       86.50       97.40      8.90 o 
 -14   0   8       74.82       69.58      7.49 o 
 -13   0   8      135.30      128.19     14.78 o 
 -12   0   8      305.63      319.10     12.91 o 
 -11   0   8      194.08      183.23      7.27 o 
 -10   0   8      575.24      595.46     13.56 o 
  -9   0   8        7.64        5.44      2.18 o 
  -8   0   8        1.55       -0.14      1.63 o 
  -7   0   8       98.00       87.49      6.77 o 
  -6   0   8      131.93      120.03      5.09 o 
  -5   0   8     1136.07     1137.50     19.12 o 
  -4   0   8      802.82      843.88     15.10 o 
  -3   0   8      402.22      382.09      8.70 o 
  -2   0   8     1507.78     1534.98     28.19 o 
  -1   0   8      520.66      503.24     10.18 o 
   0   0   8      118.36      119.79      4.45 o 
   1   0   8      853.28      835.21     14.72 o 
   2   0   8     1176.03     1105.14     18.31 o 
   3   0   8      996.67      972.54     16.80 o 
   4   0   8      442.67      402.82      9.38 o 
   5   0   8      585.27      575.60     12.43 o 
   6   0   8       80.89       75.86      4.61 o 
   7   0   8        1.04       -0.16      1.83 o 
   8   0   8      740.65      752.68     16.37 o 
   9   0   8      186.40      175.19      7.68 o 
  10   0   8      356.77      360.08     24.23 o 
  11   0   8       25.13       12.56      7.14 o 
  12   0   8       37.92       37.47      9.74 o 
  13   0   8        0.46       -5.04      5.64 o 
 -17   1   8       29.71       37.99     10.43 o 
 -16   1   8      222.33      220.13     13.01 o 
 -15   1   8      306.81      298.55     14.40 o 
 -14   1   8      125.69      145.68     10.03 o 
 -13   1   8      160.46      145.48      9.56 o 
 -12   1   8       98.01       92.15      7.60 o 
 -11   1   8      174.63      157.73      6.89 o 
 -10   1   8      549.79      541.91     12.93 o 
  -9   1   8      283.57      278.45      8.70 o 
  -8   1   8      586.71      579.76     14.56 o 
  -7   1   8      219.95      195.05      6.87 o 
  -6   1   8     1175.43     1100.65     19.61 o 
  -5   1   8     1068.70     1049.36     18.45 o 
  -4   1   8     2130.20     2137.73     31.66 o 
  -3   1   8       12.24       22.60      2.77 o 
  -2   1   8     1188.11     1137.57     19.36 o 
  -1   1   8      869.48      858.23     15.47 o 
   0   1   8     1169.11     1191.22     19.60 o 
   1   1   8     1366.14     1321.45     21.66 o 
   2   1   8     1101.43     1099.26     15.60 o 
   3   1   8      563.77      571.21      9.82 o 
   4   1   8      904.09      871.90     16.86 o 
   5   1   8      618.97      617.41     16.62 o 
   6   1   8      199.90      211.69      9.39 o 
   7   1   8      156.51      169.83      8.88 o 
   8   1   8      178.69      149.71      8.72 o 
   9   1   8      366.26      357.61     13.88 o 
  10   1   8       23.25       25.59      5.20 o 
  11   1   8      179.85      170.28     10.46 o 
  12   1   8      132.92      144.14     10.28 o 
  13   1   8       34.10       32.82      9.57 o 
 -16   2   8      105.84      129.34     15.08 o 
 -15   2   8       72.16       79.66     15.34 o 
 -14   2   8       65.58       70.17      7.73 o 
 -13   2   8      190.95      202.73     11.04 o 
 -12   2   8       17.70       16.30      4.47 o 
 -11   2   8      518.11      521.46     13.44 o 
 -10   2   8      361.14      372.22     10.80 o 
  -9   2   8      556.38      553.62     13.38 o 
  -8   2   8      245.89      238.06      8.12 o 
  -7   2   8      553.01      557.24     16.85 o 
  -6   2   8      102.86      102.55      5.19 o 
  -5   2   8     1980.82     1978.73     30.49 o 
  -4   2   8     1233.64     1191.81     20.81 o 
  -3   2   8     1663.04     1631.42     31.99 o 
  -2   2   8      807.83      819.53     19.05 o 
  -1   2   8      633.49      627.62     13.10 o 
   0   2   8      814.91      807.33     15.54 o 
   1   2   8      513.79      468.64     10.86 o 
   2   2   8     1262.56     1231.74     21.49 o 
   3   2   8      840.07      822.61     16.04 o 
   4   2   8      948.23      968.39     18.11 o 
   5   2   8      277.86      263.63     10.68 o 
   6   2   8       59.45       60.59      5.77 o 
   7   2   8       16.44       14.70      3.94 o 
   8   2   8      354.45      367.57     14.27 o 
   9   2   8       82.03       78.12      7.31 o 
  10   2   8      338.30      376.51     21.26 o 
  11   2   8      114.96      118.00      9.39 o 
  12   2   8      104.87      107.89     14.14 o 
 -16   3   8      218.05      228.98     19.01 o 
 -15   3   8        8.07        3.68      4.32 o 
 -14   3   8      210.17      215.21      9.77 o 
 -13   3   8       39.89       42.84      5.20 o 
 -12   3   8       69.54       68.16      5.64 o 
 -11   3   8      124.92      133.72      5.96 o 
 -10   3   8      194.33      189.94      6.68 o 
  -9   3   8      101.21       99.78      4.83 o 
  -8   3   8      421.87      419.48     11.56 o 
  -7   3   8      108.15      116.70      5.81 o 
  -6   3   8      399.02      411.73     10.88 o 
  -5   3   8      373.70      380.80     12.91 o 
  -4   3   8      202.18      191.01      6.95 o 
  -3   3   8     1026.41     1034.55     30.44 o 
  -2   3   8      205.80      197.89      7.86 o 
  -1   3   8      197.94      199.64      7.31 o 
   0   3   8      230.92      234.46     13.58 o 
   1   3   8      590.15      587.88     13.20 o 
   2   3   8      259.11      248.30      8.11 o 
   3   3   8      893.39      895.62     19.88 o 
   4   3   8      380.62      366.90     10.39 o 
   5   3   8      118.12      143.05      6.41 o 
   6   3   8      316.23      331.01     12.91 o 
   7   3   8      454.53      482.77     16.52 o 
   8   3   8      223.57      239.79     19.72 o 
   9   3   8      587.46      606.95     34.57 o 
  10   3   8       70.81       58.80      7.41 o 
  11   3   8      234.35      215.44     17.99 o 
 -14   4   8       18.16        7.39      7.09 o 
 -13   4   8      182.58      202.14     12.18 o 
 -12   4   8       61.86       55.45      7.18 o 
 -11   4   8      317.93      318.28     11.14 o 
 -10   4   8       29.72       29.80      4.15 o 
  -9   4   8      230.44      214.94      8.80 o 
  -8   4   8      170.05      169.25      9.05 o 
  -7   4   8      391.96      395.73     14.59 o 
  -6   4   8        5.05        2.56      2.84 o 
  -5   4   8      492.64      515.57     16.44 o 
  -4   4   8       21.79       27.67      4.63 o 
  -3   4   8      149.06      146.66      8.38 o 
  -2   4   8      248.37      253.83     14.40 o 
  -1   4   8       51.87       49.79     10.11 o 
   0   4   8      302.22      317.92     12.57 o 
   1   4   8      234.20      241.54     15.25 o 
   2   4   8      206.71      219.16     10.34 o 
   3   4   8      320.56      308.74     19.66 o 
   4   4   8      471.59      528.73     17.00 o 
   5   4   8      208.21      216.99     17.56 o 
   6   4   8      607.69      583.20     27.69 o 
   7   4   8        8.65       10.38      5.81 o 
   8   4   8      194.37      201.12     16.71 o 
   9   4   8       52.30       56.70     10.85 o 
 -11   5   8       22.71       18.71      8.08 o 
 -10   5   8      133.30      139.91     10.64 o 
  -9   5   8        9.65       10.40      4.41 o 
  -8   5   8      313.40      332.61     14.63 o 
  -7   5   8       67.61       62.54      7.52 o 
  -6   5   8      166.25      162.68     10.06 o 
  -5   5   8       29.21       23.20      5.00 o 
  -4   5   8      555.86      575.99     21.64 o 
  -3   5   8       42.22       30.23      6.15 o 
  -2   5   8      135.52      133.75     16.60 o 
  -1   5   8       43.10       46.76      6.12 o 
   0   5   8      235.89      232.70     11.66 o 
   1   5   8      580.79      574.11     19.18 o 
   2   5   8      293.14      283.04     12.91 o 
   3   5   8      543.80      561.87     18.97 o 
   4   5   8      107.84       99.70      8.56 o 
   5   5   8      213.14      226.67     12.10 o 
   6   5   8       30.33       28.50      8.25 o 
 -10   6   8       54.44       43.97     10.55 o 
  -9   6   8       64.87       64.95     11.58 o 
  -8   6   8       36.09       34.19      6.63 o 
  -7   6   8      129.75      128.26     10.31 o 
  -6   6   8       26.90       27.00      5.81 o 
  -5   6   8      172.20      183.30     30.51 o 
  -4   6   8      160.56      171.18     13.97 o 
  -3   6   8      189.53      173.89     15.77 o 
  -2   6   8      164.50      163.50     14.40 o 
  -1   6   8       71.88       78.54      8.23 o 
   0   6   8      271.41      264.92     13.60 o 
   1   6   8       48.61       54.16      7.25 o 
   2   6   8      235.49      240.33     17.37 o 
   3   6   8      220.47      199.58     13.40 o 
   4   6   8      230.40      253.04     19.18 o 
  -4   7   8       13.30        8.93      6.96 o 
  -3   7   8       70.71       67.04     12.60 o 
  -2   7   8       63.20       83.28     13.72 o 
  -1   7   8      153.93      173.31     17.90 o 
  -9  -6   9       84.59       82.06      9.65 o 
  -8  -6   9       45.52       57.71      8.60 o 
  -7  -6   9       49.96       42.60     12.78 o 
  -6  -6   9       95.30      104.35     15.92 o 
  -5  -6   9       66.83       79.15      9.18 o 
  -4  -6   9       99.98       96.51      9.74 o 
  -3  -6   9       38.69       36.42      6.83 o 
  -2  -6   9      156.78      201.29     17.86 o 
  -1  -6   9      154.26      180.62     12.17 o 
   0  -6   9      173.02      187.34     12.09 o 
   1  -6   9       20.35       22.73      6.03 o 
   2  -6   9       88.44       82.63      9.04 o 
   3  -6   9       76.73       82.36      9.06 o 
   4  -6   9       43.92       44.76      7.53 o 
 -11  -5   9      153.07      142.93     23.42 o 
 -10  -5   9        6.06        3.79      4.55 o 
  -9  -5   9      167.09      167.39     11.60 o 
  -8  -5   9       27.43       23.46      8.55 o 
  -7  -5   9      306.56      298.83     14.56 o 
  -6  -5   9       19.08       17.12      4.88 o 
  -5  -5   9      394.92      384.23     28.56 o 
  -4  -5   9      145.90      148.60     10.47 o 
  -3  -5   9      307.90      290.24     18.99 o 
  -2  -5   9       11.72        9.34      4.35 o 
  -1  -5   9      470.72      467.42     17.80 o 
   0  -5   9       80.99       87.81      8.47 o 
   1  -5   9      238.06      236.09     12.54 o 
   2  -5   9      393.72      441.33     16.80 o 
   3  -5   9      137.34      143.95     10.66 o 
   4  -5   9      124.97      134.01      9.74 o 
 -11  -4   9       22.23       39.38      6.43 o 
 -10  -4   9      230.86      260.39     17.99 o 
  -9  -4   9       76.14       76.44     10.77 o 
  -8  -4   9      543.67      551.32     26.58 o 
  -7  -4   9      106.98      113.53     12.09 o 
  -6  -4   9      215.55      200.22     15.25 o 
  -5  -4   9       19.02       21.02      6.79 o 
  -4  -4   9      745.43      720.65     29.65 o 
  -3  -4   9      182.69      166.55     13.50 o 
  -2  -4   9      498.95      500.22     23.76 o 
  -1  -4   9       21.69       17.56      6.02 o 
   0  -4   9      127.28      117.33     11.92 o 
   1  -4   9       40.34       43.02     11.62 o 
   2  -4   9      244.79      268.27     21.26 o 
   3  -4   9      204.22      199.22     10.47 o 
   4  -4   9       77.75       81.38      7.38 o 
 -15  -3   9       86.37       98.23     12.60 o 
 -14  -3   9      139.52      132.93     13.33 o 
 -13  -3   9      270.79      280.55     17.69 o 
 -12  -3   9       57.25       64.78      9.14 o 
 -11  -3   9      308.02      301.55     22.97 o 
 -10  -3   9      151.78      157.42     10.49 o 
  -9  -3   9      143.36      152.48      8.47 o 
  -8  -3   9      151.42      148.85      9.36 o 
  -7  -3   9      119.11      115.66      7.01 o 
  -6  -3   9      216.61      214.39     10.55 o 
  -5  -3   9      541.40      523.48     15.19 o 
  -4  -3   9      311.86      317.58     16.19 o 
  -3  -3   9      282.73      299.07     13.20 o 
  -2  -3   9       63.88       70.40      5.56 o 
  -1  -3   9      183.13      192.10      8.72 o 
   0  -3   9      299.19      320.85     11.44 o 
   1  -3   9      622.18      615.15     17.09 o 
   2  -3   9      211.75      221.62     13.18 o 
   3  -3   9      258.55      251.29     18.89 o 
   4  -3   9      273.50      284.31     11.25 o 
   5  -3   9      255.83      283.54     16.83 o 
   6  -3   9      212.95      209.75     14.95 o 
   7  -3   9      339.62      375.75     20.55 o 
   8  -3   9      127.61      126.01     13.72 o 
   9  -3   9      102.24      110.41     13.67 o 
  10  -3   9      310.12      309.04     20.34 o 
  11  -3   9       51.02       53.84     12.18 o 
 -16  -2   9       21.50       36.02      6.45 o 
 -15  -2   9      223.15      222.35     22.35 o 
 -14  -2   9      182.86      174.93     10.47 o 
 -13  -2   9       75.10       85.38      8.61 o 
 -12  -2   9      205.55      192.63      9.95 o 
 -11  -2   9      327.43      341.48     10.46 o 
 -10  -2   9      482.09      470.94     14.14 o 
  -9  -2   9       44.11       37.31      3.82 o 
  -8  -2   9      255.70      241.61      7.88 o 
  -7  -2   9        1.37        2.79      2.08 o 
  -6  -2   9      627.45      608.90     12.62 o 
  -5  -2   9     1169.97     1112.82     24.73 o 
  -4  -2   9      769.78      746.02     22.03 o 
  -3  -2   9       94.18       93.44      9.81 o 
  -2  -2   9      778.41      779.20     19.01 o 
  -1  -2   9      348.00      364.14     11.78 o 
   0  -2   9     1033.29     1001.73     23.17 o 
   1  -2   9     1044.07     1110.55     25.83 o 
   2  -2   9      415.94      420.49     13.11 o 
   3  -2   9      522.90      504.61     14.79 o 
   4  -2   9      376.48      388.90     14.46 o 
   5  -2   9      548.30      570.08     24.10 o 
   6  -2   9      180.68      169.33     13.20 o 
   7  -2   9      236.61      231.89     16.28 o 
   8  -2   9      219.91      236.12     16.88 o 
   9  -2   9      131.81      142.27     10.15 o 
  10  -2   9       41.01       52.44      7.45 o 
  11  -2   9      104.40      107.36     10.03 o 
 -17  -1   9       78.12       78.11     12.90 o 
 -16  -1   9      209.01      219.41     12.79 o 
 -15  -1   9       38.92       44.61      6.78 o 
 -14  -1   9       21.69       22.98      5.18 o 
 -13  -1   9       63.93       65.03      6.89 o 
 -12  -1   9      375.02      384.62     14.28 o 
 -11  -1   9      573.42      555.68     22.09 o 
 -10  -1   9      361.37      370.43     10.43 o 
  -9  -1   9      266.89      265.84      8.54 o 
  -8  -1   9       94.18      101.70      5.08 o 
  -7  -1   9      281.48      296.70      8.38 o 
  -6  -1   9      209.72      218.32      6.86 o 
  -5  -1   9     1657.13     1623.89     30.54 o 
  -4  -1   9      302.03      301.12      7.62 o 
  -3  -1   9     1118.45     1091.61     17.89 o 
  -2  -1   9      654.56      675.50     12.36 o 
  -1  -1   9      855.04      813.54     16.44 o 
   0  -1   9       83.30       82.60      5.21 o 
   1  -1   9      798.69      776.38     23.91 o 
   2  -1   9      567.33      551.21     17.80 o 
   3  -1   9      881.91      860.47     20.21 o 
   4  -1   9      794.02      741.69     19.21 o 
   5  -1   9      334.81      304.82     17.05 o 
   6  -1   9       42.87       42.69      7.82 o 
   7  -1   9      203.79      205.21     10.32 o 
   8  -1   9      223.15      232.07     11.36 o 
   9  -1   9      140.06      154.02      9.96 o 
  10  -1   9      117.86      119.82      9.42 o 
  11  -1   9        9.97        2.93      4.10 o 
  12  -1   9       79.66       71.40     12.78 o 
 -17   0   9       23.27       15.38      7.78 o 
 -16   0   9       57.17       64.87     10.49 o 
 -15   0   9       50.98       47.40      7.13 o 
 -14   0   9      166.68      180.94     10.76 o 
 -13   0   9      103.54      108.20     14.63 o 
 -12   0   9      349.75      335.03     13.36 o 
 -11   0   9       70.76       66.76      5.13 o 
 -10   0   9      233.79      234.14      8.21 o 
  -9   0   9      139.56      138.51      6.14 o 
  -8   0   9      232.11      206.33     11.51 o 
  -7   0   9      269.45      278.54      8.25 o 
  -6   0   9      233.67      239.03      7.47 o 
  -5   0   9      363.99      386.64      9.50 o 
  -4   0   9      388.68      385.90      9.28 o 
  -3   0   9      478.12      464.62     10.25 o 
  -2   0   9      758.94      751.72     14.02 o 
  -1   0   9       14.19        9.30      1.91 o 
   0   0   9      685.45      662.96     12.75 o 
   1   0   9      778.84      818.87     14.95 o 
   2   0   9     1081.13     1024.87     17.75 o 
   3   0   9      628.74      620.18     12.60 o 
   4   0   9     1395.62     1380.52     22.74 o 
   5   0   9        1.30        0.27      1.70 o 
   6   0   9      380.03      367.24     10.02 o 
   7   0   9      186.32      194.54      7.51 o 
   8   0   9      367.63      331.96     19.91 o 
   9   0   9      262.23      243.76     17.86 o 
  10   0   9       47.83       61.40     10.85 o 
  11   0   9       38.94       38.37      9.53 o 
  12   0   9        1.59        8.33      7.31 o 
 -17   1   9       78.12       81.82     13.46 o 
 -16   1   9      209.01      215.78     18.71 o 
 -15   1   9       38.92       34.77      6.27 o 
 -14   1   9       21.69       15.17      4.48 o 
 -13   1   9       63.93       59.24      7.02 o 
 -12   1   9      375.02      389.20     14.79 o 
 -11   1   9      573.42      585.13     14.12 o 
 -10   1   9      361.37      342.78     10.37 o 
  -9   1   9      266.89      276.33      8.87 o 
  -8   1   9       94.18       79.53      4.99 o 
  -7   1   9      281.48      265.73      8.42 o 
  -6   1   9      209.72      213.37      7.24 o 
  -5   1   9     1657.13     1656.20     26.52 o 
  -4   1   9      302.03      268.02      7.85 o 
  -3   1   9     1118.45     1041.65     18.62 o 
  -2   1   9      654.56      649.56     13.24 o 
  -1   1   9      855.04      856.98     15.72 o 
   0   1   9       83.30       68.55      3.96 o 
   1   1   9      798.69      804.87     17.54 o 
   2   1   9      567.33      550.76     11.93 o 
   3   1   9      881.91      840.66     29.44 o 
   4   1   9      794.02      769.46     15.19 o 
   5   1   9      334.81      327.87     11.68 o 
   6   1   9       42.87       37.34      4.87 o 
   7   1   9      203.79      191.74      9.66 o 
   8   1   9      223.15      226.00     10.92 o 
   9   1   9      140.06      148.62     11.45 o 
  10   1   9      117.85      108.50      8.75 o 
  11   1   9        9.97        3.26      3.87 o 
  12   1   9       79.66       95.20     14.10 o 
 -16   2   9       21.50       25.00      8.59 o 
 -15   2   9      223.15      222.38     12.72 o 
 -14   2   9      182.86      187.47     15.00 o 
 -13   2   9       75.10       79.37      7.85 o 
 -12   2   9      205.55      225.23     21.17 o 
 -11   2   9      327.43      339.23     17.66 o 
 -10   2   9      482.09      489.31     15.73 o 
  -9   2   9       44.11       43.54      4.23 o 
  -8   2   9      255.70      287.04      9.12 o 
  -7   2   9        1.37        1.79      2.37 o 
  -6   2   9      627.45      623.25     13.77 o 
  -5   2   9     1169.97     1131.55     20.40 o 
  -4   2   9      769.78      749.97     15.18 o 
  -3   2   9       94.18       99.27      4.98 o 
  -2   2   9      778.41      767.19     15.31 o 
  -1   2   9      348.00      339.00      9.30 o 
   0   2   9     1033.29     1060.88     19.05 o 
   1   2   9     1044.07     1050.36     19.42 o 
   2   2   9      415.94      402.46     10.34 o 
   3   2   9      522.90      503.59     11.99 o 
   4   2   9      376.48      357.13      9.97 o 
   5   2   9      548.30      520.38     20.13 o 
   6   2   9      180.68      189.28      9.60 o 
   7   2   9      236.61      241.79     11.12 o 
   8   2   9      219.91      219.60     11.25 o 
   9   2   9      131.80      128.03     12.65 o 
  10   2   9       41.01       45.34     11.37 o 
  11   2   9      104.40      106.94      9.49 o 
 -15   3   9       86.37      103.40     13.89 o 
 -14   3   9      139.52      144.41     10.82 o 
 -13   3   9      270.79      278.81     13.56 o 
 -12   3   9       57.25       58.03      6.95 o 
 -11   3   9      308.02      324.62     10.95 o 
 -10   3   9      151.78      155.05     10.16 o 
  -9   3   9      143.36      149.99     12.70 o 
  -8   3   9      151.42      168.57      7.34 o 
  -7   3   9      119.11       99.03      5.75 o 
  -6   3   9      216.61      198.92      9.22 o 
  -5   3   9      541.40      544.75     14.10 o 
  -4   3   9      311.86      329.61      9.63 o 
  -3   3   9      282.73      284.39      8.84 o 
  -2   3   9       63.88       68.10      4.57 o 
  -1   3   9      183.13      182.80      7.02 o 
   0   3   9      299.19      303.45      9.21 o 
   1   3   9      622.18      631.51     14.10 o 
   2   3   9      211.75      207.86      7.64 o 
   3   3   9      258.55      244.55      8.46 o 
   4   3   9      273.50      268.20      9.01 o 
   5   3   9      255.83      267.37     11.55 o 
   6   3   9      212.95      212.48     10.61 o 
   7   3   9      339.62      324.94     13.72 o 
   8   3   9      127.61      139.61     11.90 o 
   9   3   9      102.24      107.98      9.17 o 
  10   3   9      310.11      334.02     15.29 o 
  11   3   9       51.02       68.92     12.18 o 
 -14   4   9      151.09      134.85     15.17 o 
 -13   4   9      134.08      121.15     10.05 o 
 -12   4   9      170.36      204.86     11.76 o 
 -11   4   9       22.23       24.42      4.35 o 
 -10   4   9      230.86      244.67      9.71 o 
  -9   4   9       76.14       68.50      5.61 o 
  -8   4   9      543.67      571.78     18.78 o 
  -7   4   9      106.98      100.88      7.72 o 
  -6   4   9      215.55      221.77     15.28 o 
  -5   4   9       19.02       19.11      5.15 o 
  -4   4   9      745.43      685.68     20.07 o 
  -3   4   9      182.69      175.55      9.46 o 
  -2   4   9      498.95      499.45     16.38 o 
  -1   4   9       21.69       19.25      4.21 o 
   0   4   9      127.28      154.40      8.76 o 
   1   4   9       40.34       40.45      6.05 o 
   2   4   9      244.79      253.99     11.60 o 
   3   4   9      204.22      193.34     10.12 o 
   4   4   9       77.75       83.40      7.32 o 
   5   4   9       11.73       24.83      7.48 o 
   6   4   9      122.25      127.67     13.59 o 
   7   4   9      249.59      259.79     18.63 o 
   8   4   9       41.86       46.62      9.91 o 
 -11   5   9      153.07      153.10     14.74 o 
 -10   5   9        6.06        6.81      4.45 o 
  -9   5   9      167.09      163.43     10.74 o 
  -8   5   9       27.43       17.42      8.61 o 
  -7   5   9      306.56      314.98     14.17 o 
  -6   5   9       19.08       11.19      4.33 o 
  -5   5   9      394.92      387.52     15.39 o 
  -4   5   9      145.90      126.93      9.26 o 
  -3   5   9      307.90      318.44     24.23 o 
  -2   5   9       11.72       10.47      7.65 o 
  -1   5   9      470.72      475.12     24.65 o 
   0   5   9       80.99       68.63      7.23 o 
   1   5   9      238.06      240.71     15.06 o 
   2   5   9      393.73      371.01     28.54 o 
   3   5   9      137.34      119.15     16.94 o 
   4   5   9      124.97      127.76      9.59 o 
   5   5   9       63.80       60.38     11.15 o 
  -9   6   9       84.59      100.03     13.89 o 
  -8   6   9       45.52       28.71      9.57 o 
  -7   6   9       49.96       35.72     11.73 o 
  -6   6   9       95.30       89.05      9.11 o 
  -5   6   9       66.83       73.04      8.37 o 
  -4   6   9       99.98      106.74      9.44 o 
  -3   6   9       38.69       30.17      6.31 o 
  -2   6   9      156.78      147.43     12.63 o 
  -1   6   9      154.26      148.70     10.92 o 
   0   6   9      173.02      183.59     11.43 o 
   1   6   9       20.35       29.76      6.10 o 
   2   6   9       88.44       89.17     12.86 o 
   3   6   9       76.73       67.98     11.96 o 
   4   6   9       43.92       30.00      9.61 o 
  -8  -6  10       24.44       16.24      6.29 o 
  -7  -6  10       53.42       52.58      8.37 o 
  -6  -6  10       32.97       28.04      6.69 o 
  -5  -6  10       43.80       45.06      8.63 o 
  -4  -6  10       50.46       46.57      7.97 o 
  -3  -6  10       38.69       33.19      6.98 o 
  -2  -6  10      108.20      101.92     10.18 o 
  -1  -6  10      115.22      122.06     10.78 o 
   0  -6  10       77.05       87.86      9.64 o 
   1  -6  10      188.27      189.01     16.39 o 
   2  -6  10        2.59        5.43      4.96 o 
   3  -6  10       76.48       84.87      9.42 o 
 -11  -5  10       97.32       88.36      9.67 o 
 -10  -5  10       58.94       70.11      8.73 o 
  -9  -5  10      138.61      127.42     18.91 o 
  -8  -5  10      335.02      331.93     21.47 o 
  -7  -5  10        2.39        3.84      4.20 o 
  -6  -5  10      200.31      182.16     11.73 o 
  -5  -5  10        5.92        7.20      4.34 o 
  -4  -5  10      327.64      299.39     14.78 o 
  -3  -5  10       11.04       15.53      4.98 o 
  -2  -5  10      248.72      262.07     16.86 o 
  -1  -5  10       57.62       52.03      7.31 o 
   0  -5  10      453.07      460.43     29.76 o 
   1  -5  10       38.90       51.87      7.25 o 
   2  -5  10      377.77      387.27     16.42 o 
   3  -5  10        2.65        3.76      6.94 o 
   4  -5  10       33.93       38.80      9.44 o 
 -11  -4  10      156.61      181.08     16.11 o 
 -10  -4  10      168.23      173.05     15.25 o 
  -9  -4  10      331.33      315.08     20.38 o 
  -8  -4  10      165.65      173.90     15.30 o 
  -7  -4  10      275.42      302.47     19.61 o 
  -6  -4  10       35.79       49.82      9.31 o 
  -5  -4  10      490.24      476.63     24.36 o 
  -4  -4  10      225.47      260.86     17.65 o 
  -3  -4  10      479.91      463.82     24.01 o 
  -2  -4  10       32.23       32.26      7.90 o 
  -1  -4  10      597.98      551.02     26.36 o 
   0  -4  10        7.70       12.35      5.90 o 
   1  -4  10      551.86      532.65     25.08 o 
   2  -4  10      174.96      183.47     10.24 o 
   3  -4  10       86.14      103.58      8.26 o 
   4  -4  10       86.51       81.09      7.51 o 
 -12  -3  10      296.16      287.82     12.78 o 
 -11  -3  10      164.22      179.60      9.82 o 
 -10  -3  10      215.62      229.50     10.90 o 
  -9  -3  10      205.84      193.06      9.80 o 
  -8  -3  10      132.44      135.36      8.13 o 
  -7  -3  10      205.01      211.38      9.66 o 
  -6  -3  10      812.11      776.23     48.80 o 
  -5  -3  10      274.82      275.02     13.59 o 
  -4  -3  10      329.07      329.40     11.66 o 
  -3  -3  10      286.67      290.75     11.03 o 
  -2  -3  10       83.70       77.09      6.12 o 
  -1  -3  10      160.98      164.39      8.74 o 
   0  -3  10      344.24      348.77     26.15 o 
   1  -3  10       87.47       93.58      6.95 o 
   2  -3  10      482.22      498.47     15.40 o 
   3  -3  10      147.34      124.87      7.78 o 
   4  -3  10      239.88      246.16     10.98 o 
   5  -3  10       26.39       34.65      7.99 o 
   6  -3  10      164.07      180.31     14.83 o 
   7  -3  10       76.16       76.06     11.02 o 
   8  -3  10      402.66      422.84     24.01 o 
   9  -3  10      102.44      105.84     13.42 o 
  10  -3  10      221.10      275.60     21.02 o 
 -16  -2  10       67.49       70.01      8.35 o 
 -15  -2  10       66.99       64.00      7.64 o 
 -14  -2  10       34.29       22.98      7.52 o 
 -13  -2  10        2.99        5.17      5.13 o 
 -12  -2  10      260.71      246.43      9.30 o 
 -11  -2  10      287.54      283.60      9.74 o 
 -10  -2  10      337.42      332.41     10.23 o 
  -9  -2  10      538.57      536.88     12.98 o 
  -8  -2  10       24.71       17.64      3.82 o 
  -7  -2  10      210.44      192.08      9.22 o 
  -6  -2  10      274.26      276.64     10.94 o 
  -5  -2  10      601.52      601.27     17.01 o 
  -4  -2  10        1.57        5.02      3.12 o 
  -3  -2  10      372.68      366.77     12.44 o 
  -2  -2  10      216.46      235.35      9.68 o 
  -1  -2  10      261.87      252.26     10.26 o 
   0  -2  10      407.54      434.43     24.10 o 
   1  -2  10      452.50      473.74     16.54 o 
   2  -2  10       28.16       30.58      4.56 o 
   3  -2  10      473.50      473.80     21.45 o 
   4  -2  10      529.23      548.63     16.08 o 
   5  -2  10      173.06      185.70     13.93 o 
   6  -2  10      128.17      144.68     13.37 o 
   7  -2  10      113.73       89.09     11.37 o 
   8  -2  10      415.31      390.24     22.69 o 
   9  -2  10      134.94      137.81     10.48 o 
  10  -2  10       63.65       45.65      7.23 o 
  11  -2  10       64.10       52.60     11.58 o 
 -17  -1  10       80.88       72.51     12.99 o 
 -16  -1  10       92.92      105.71      9.68 o 
 -15  -1  10        3.12       -0.05      3.58 o 
 -14  -1  10       65.48       55.73      7.07 o 
 -13  -1  10      227.23      244.90     11.93 o 
 -12  -1  10      111.35      122.00      6.66 o 
 -11  -1  10      410.03      410.67     14.60 o 
 -10  -1  10      100.89       93.71      6.83 o 
  -9  -1  10       88.67       90.90      5.31 o 
  -8  -1  10      576.41      564.98     13.08 o 
  -7  -1  10      147.26      145.49      6.00 o 
  -6  -1  10      784.49      784.10     15.70 o 
  -5  -1  10      210.91      218.82      6.86 o 
  -4  -1  10      383.20      373.55      9.12 o 
  -3  -1  10      158.31      161.06      5.59 o 
  -2  -1  10      504.40      494.91     18.63 o 
  -1  -1  10       32.00       41.79      4.69 o 
   0  -1  10     1000.68      952.58     32.60 o 
   1  -1  10      484.40      503.33     16.71 o 
   2  -1  10      770.09      686.35     29.59 o 
   3  -1  10      572.69      548.63     18.14 o 
   4  -1  10      364.47      383.23     19.44 o 
   5  -1  10       13.83       21.45      6.20 o 
   6  -1  10      176.80      165.36     13.54 o 
   7  -1  10      318.32      332.97     13.42 o 
   8  -1  10      327.74      344.85     14.25 o 
   9  -1  10      200.64      229.49     18.24 o 
  10  -1  10       98.97       96.48     13.50 o 
  11  -1  10       19.82       19.31      8.33 o 
 -17   0  10      314.40      374.90     25.04 o 
 -16   0  10       23.23       27.90      6.19 o 
 -15   0  10       13.75       17.83      5.14 o 
 -14   0  10       26.35       36.04      6.18 o 
 -13   0  10      167.00      158.73      9.92 o 
 -12   0  10      222.46      208.52     10.71 o 
 -11   0  10      411.88      393.04     11.42 o 
 -10   0  10      319.75      320.74      9.91 o 
  -9   0  10        5.96        5.95      2.49 o 
  -8   0  10      467.46      461.93     11.62 o 
  -7   0  10      271.02      273.13      8.39 o 
  -6   0  10      186.59      183.33      6.68 o 
  -5   0  10     1033.03      980.28     17.98 o 
  -4   0  10       82.32       85.08      8.42 o 
  -3   0  10      565.27      550.30     11.83 o 
  -2   0  10      429.00      412.32      9.76 o 
  -1   0  10      285.18      272.65      7.59 o 
   0   0  10      366.94      377.26      9.18 o 
   1   0  10      982.24      916.76     16.65 o 
   2   0  10      261.31      242.68      7.31 o 
   3   0  10     1260.58     1236.42     21.11 o 
   4   0  10       67.27       65.68      4.11 o 
   5   0  10      333.98      309.31     17.56 o 
   6   0  10      341.66      353.75     19.70 o 
   7   0  10      944.33      921.86     35.59 o 
   8   0  10       35.45       33.76      8.29 o 
   9   0  10      399.21      402.41     23.71 o 
  10   0  10        9.54        7.69      6.62 o 
  11   0  10       45.59       65.29     12.56 o 
 -17   1  10       80.88       81.06     13.84 o 
 -16   1  10       92.92       76.01     12.73 o 
 -15   1  10        3.12        2.72      3.95 o 
 -14   1  10       65.48       76.56      7.98 o 
 -13   1  10      227.23      221.75     11.62 o 
 -12   1  10      111.35      108.33      9.68 o 
 -11   1  10      410.03      402.77     11.80 o 
 -10   1  10      100.89      102.24      9.44 o 
  -9   1  10       88.67       86.05      5.39 o 
  -8   1  10      576.41      595.65     18.57 o 
  -7   1  10      147.26      133.06      6.12 o 
  -6   1  10      784.49      757.71     15.73 o 
  -5   1  10      210.91      205.74      7.22 o 
  -4   1  10      383.20      393.65     10.02 o 
  -3   1  10      158.31      187.01      6.60 o 
  -2   1  10      504.39      501.99     11.51 o 
  -1   1  10       32.00       34.52      3.30 o 
   0   1  10     1000.67     1013.53     18.24 o 
   1   1  10      484.40      486.91     11.41 o 
   2   1  10      770.09      768.76     15.11 o 
   3   1  10      572.69      584.93     16.50 o 
   4   1  10      364.47      366.48     11.91 o 
   5   1  10       13.83       10.65      3.29 o 
   6   1  10      176.80      166.99      8.84 o 
   7   1  10      318.32      295.44     12.34 o 
   8   1  10      327.74      337.27     13.61 o 
   9   1  10      200.65      221.62     12.41 o 
  10   1  10       98.98       99.64     13.37 o 
  11   1  10       19.82        5.08      6.67 o 
 -16   2  10       67.49       75.50     12.90 o 
 -15   2  10       66.99       74.27      8.70 o 
 -14   2  10       34.29       30.59      6.18 o 
 -13   2  10        2.99        3.86      3.89 o 
 -12   2  10      260.71      261.67     12.61 o 
 -11   2  10      287.54      314.89     12.17 o 
 -10   2  10      337.42      351.74     10.91 o 
  -9   2  10      538.57      557.76     15.01 o 
  -8   2  10       24.71       20.47      4.21 o 
  -7   2  10      210.44      208.71      7.79 o 
  -6   2  10      274.26      271.52      8.82 o 
  -5   2  10      601.53      626.74     18.10 o 
  -4   2  10        1.57        0.50      1.77 o 
  -3   2  10      372.68      369.66     10.07 o 
  -2   2  10      216.46      209.12      7.40 o 
  -1   2  10      261.87      270.22      8.42 o 
   0   2  10      407.54      396.02     10.59 o 
   1   2  10      452.50      462.11     13.17 o 
   2   2  10       28.16       26.73      3.35 o 
   3   2  10      473.50      467.22     11.87 o 
   4   2  10      529.23      521.34     16.43 o 
   5   2  10      173.06      169.01      9.03 o 
   6   2  10      128.16      137.63      8.63 o 
   7   2  10      113.73      116.03      8.44 o 
   8   2  10      415.31      422.75     15.88 o 
   9   2  10      134.95      132.45     10.21 o 
  10   2  10       63.65       71.30     10.49 o 
  11   2  10       64.10       67.47     12.26 o 
 -15   3  10       64.73       60.72     11.54 o 
 -14   3  10       28.60       31.26      6.58 o 
 -13   3  10       65.38       69.97      8.11 o 
 -12   3  10      296.16      319.73     14.18 o 
 -11   3  10      164.22      153.41     12.12 o 
 -10   3  10      215.62      218.22      9.07 o 
  -9   3  10      205.84      196.76      8.35 o 
  -8   3  10      132.44      122.62      6.54 o 
  -7   3  10      205.01      203.65      8.07 o 
  -6   3  10      812.11      801.39     17.28 o 
  -5   3  10      274.82      256.06      9.67 o 
  -4   3  10      329.07      299.89      9.60 o 
  -3   3  10      286.67      291.56     10.90 o 
  -2   3  10       83.70       97.40      6.66 o 
  -1   3  10      160.98      159.08      6.80 o 
   0   3  10      344.24      333.81     10.03 o 
   1   3  10       87.47       86.73      5.44 o 
   2   3  10      482.22      455.15     12.11 o 
   3   3  10      147.34      137.87      6.63 o 
   4   3  10      239.88      228.48      8.56 o 
   5   3  10       26.39       22.12      4.72 o 
   6   3  10      164.06      175.03      9.82 o 
   7   3  10       76.16       61.24      7.01 o 
   8   3  10      402.66      415.88     16.34 o 
   9   3  10      102.44       98.68      9.66 o 
  10   3  10      221.10      249.75     19.70 o 
 -14   4  10      192.90      190.44     17.56 o 
 -13   4  10      206.73      217.53     17.43 o 
 -12   4  10       97.32       88.37     10.75 o 
 -11   4  10      156.61      168.01      8.52 o 
 -10   4  10      168.22      175.17     10.26 o 
  -9   4  10      331.33      367.49     11.98 o 
  -8   4  10      165.65      159.41      7.93 o 
  -7   4  10      275.42      292.49     10.31 o 
  -6   4  10       35.79       33.15      5.40 o 
  -5   4  10      490.24      495.40     16.96 o 
  -4   4  10      225.47      223.74     11.01 o 
  -3   4  10      479.91      478.17     16.41 o 
  -2   4  10       32.23       28.02      5.04 o 
  -1   4  10      597.98      615.69     18.74 o 
   0   4  10        7.70       10.11      3.76 o 
   1   4  10      551.86      541.86     17.64 o 
   2   4  10      174.96      172.23      9.82 o 
   3   4  10       86.14       86.23     18.33 o 
   4   4  10       86.51      103.40      8.03 o 
   5   4  10      302.46      328.37     20.55 o 
   6   4  10      115.93      120.45     13.67 o 
   7   4  10       60.02       64.78     11.28 o 
 -11   5  10       97.32      113.23     13.37 o 
 -10   5  10       58.94       71.88      8.25 o 
  -9   5  10      138.61      137.60     10.21 o 
  -8   5  10      335.02      356.41     32.22 o 
  -7   5  10        2.39        2.18      3.75 o 
  -6   5  10      200.31      185.13     14.51 o 
  -5   5  10        5.92        4.23      4.02 o 
  -4   5  10      327.64      325.92     14.34 o 
  -3   5  10       11.04        6.03      3.57 o 
  -2   5  10      248.72      239.94     12.25 o 
  -1   5  10       57.62       57.64      7.08 o 
   0   5  10      453.06      462.22     17.15 o 
   1   5  10       38.90       42.83      7.37 o 
   2   5  10      377.77      416.22     16.45 o 
   3   5  10        2.65        0.37      3.32 o 
   4   5  10       33.93       38.16      8.67 o 
  -8   6  10       24.44       27.52      9.31 o 
  -7   6  10       53.42       59.99     11.96 o 
  -6   6  10       32.97       34.44      9.49 o 
  -5   6  10       43.80       34.10      9.53 o 
  -4   6  10       50.46       60.78      8.13 o 
  -3   6  10       38.69       43.88      7.10 o 
  -2   6  10      108.20      116.18     10.06 o 
  -1   6  10      115.22      117.89     14.53 o 
   0   6  10       77.05       57.64     11.54 o 
   1   6  10      188.27      188.35     17.26 o 
   2   6  10        2.59        3.25      6.28 o 
   3   6  10       76.48       85.80     13.03 o 
  -7  -6  11       47.76       63.55      9.37 o 
  -6  -6  11       18.82       19.51      6.42 o 
  -5  -6  11       41.26       42.18      7.96 o 
  -4  -6  11       39.53       45.15      7.93 o 
  -3  -6  11       54.80       58.34      8.69 o 
  -2  -6  11       79.16       76.38      9.57 o 
  -1  -6  11       64.48       55.16      8.46 o 
   0  -6  11      112.30      119.28     19.98 o 
   1  -6  11       58.53       60.60      8.84 o 
   2  -6  11       69.32       74.84      9.27 o 
 -11  -5  11       79.91      102.32     10.48 o 
 -10  -5  11      207.04      215.81     19.57 o 
  -9  -5  11      111.71      112.41     10.42 o 
  -8  -5  11       69.96       75.58     13.78 o 
  -7  -5  11      108.22       97.94      9.74 o 
  -6  -5  11       29.16       32.24      6.53 o 
  -5  -5  11      398.41      388.36     17.21 o 
  -4  -5  11       23.13       18.41      5.43 o 
  -3  -5  11      143.79      146.80     11.07 o 
  -2  -5  11        9.35        9.77      4.62 o 
  -1  -5  11      152.01      157.61     11.42 o 
   0  -5  11        1.16        5.30      4.20 o 
   1  -5  11      299.47      290.47     16.56 o 
   2  -5  11       45.00       39.71     11.13 o 
   3  -5  11      210.36      236.60     13.19 o 
 -12  -4  11      254.50      268.59     20.25 o 
 -11  -4  11      128.42      143.48     15.17 o 
 -10  -4  11      299.21      296.28     20.25 o 
  -9  -4  11      250.52      237.57     18.59 o 
  -8  -4  11      155.58      198.94     16.66 o 
  -7  -4  11      142.69      137.46     14.01 o 
  -6  -4  11      373.14      373.79     22.56 o 
  -5  -4  11      314.57      300.38     19.48 o 
  -4  -4  11      357.29      354.73     21.28 o 
  -3  -4  11       55.46       58.71     10.04 o 
  -2  -4  11      237.40      253.55     17.60 o 
  -1  -4  11       26.24       25.94      7.73 o 
   0  -4  11      474.70      480.95     24.36 o 
   1  -4  11      117.16      118.78     12.73 o 
   2  -4  11      274.35      271.41     18.29 o 
   3  -4  11       13.52        6.55      4.09 o 
 -12  -3  11       18.37       17.42      5.02 o 
 -11  -3  11       95.60      107.93      8.35 o 
 -10  -3  11      197.03      183.80     10.10 o 
  -9  -3  11      198.70      204.39     10.47 o 
  -8  -3  11      103.59      106.39      7.64 o 
  -7  -3  11      169.07      155.92      8.94 o 
  -6  -3  11      314.39      287.19     14.51 o 
  -5  -3  11      457.78      461.49     14.81 o 
  -4  -3  11      450.82      438.39     14.64 o 
  -3  -3  11      524.91      493.06     15.86 o 
  -2  -3  11      221.98      216.56     10.06 o 
  -1  -3  11      269.78      262.32     11.18 o 
   0  -3  11      181.09      211.75     10.00 o 
   1  -3  11      223.71      219.72     10.49 o 
   2  -3  11       94.48      101.01      7.49 o 
   3  -3  11      253.69      252.87     11.52 o 
   4  -3  11       75.93       98.06     11.19 o 
   5  -3  11      233.73      242.10     17.01 o 
   6  -3  11       28.16       20.94      7.09 o 
   7  -3  11      174.26      195.14     16.28 o 
   8  -3  11        6.34        1.07      5.85 o 
   9  -3  11      167.86      211.21     18.33 o 
 -16  -2  11      219.10      243.12     19.27 o 
 -15  -2  11       74.92       60.44      7.55 o 
 -14  -2  11       68.24       71.00      7.70 o 
 -13  -2  11       22.16       27.59      5.43 o 
 -12  -2  11      202.64      193.53     12.52 o 
 -11  -2  11      124.47      112.29      8.26 o 
 -10  -2  11       36.57       31.91      8.91 o 
  -9  -2  11      131.84      126.92      8.17 o 
  -8  -2  11       54.71       48.05      5.57 o 
  -7  -2  11      235.37      235.26     10.53 o 
  -6  -2  11     1629.67     1528.43     33.25 o 
  -5  -2  11       56.10       60.98      5.85 o 
  -4  -2  11      273.84      273.60     11.19 o 
  -3  -2  11       77.92       71.79      6.14 o 
  -2  -2  11      278.43      285.31     22.54 o 
  -1  -2  11      176.19      173.14      8.85 o 
   0  -2  11      527.26      532.57     16.24 o 
   1  -2  11       75.21       78.07      6.39 o 
   2  -2  11      148.64      153.09     11.09 o 
   3  -2  11      121.73      132.07     14.01 o 
   4  -2  11       91.63       85.41     10.21 o 
   5  -2  11       39.53       38.33      8.50 o 
   6  -2  11      265.02      253.51     17.60 o 
   7  -2  11      176.87      159.25     15.13 o 
   8  -2  11      177.20      159.46     15.72 o 
   9  -2  11      161.52      163.63     11.43 o 
  10  -2  11       44.52       31.89     12.56 o 
 -16  -1  11       52.89       47.86      7.38 o 
 -15  -1  11      143.04      156.21     10.77 o 
 -14  -1  11       40.58       39.43      6.41 o 
 -13  -1  11      578.92      628.03     19.80 o 
 -12  -1  11       90.62       96.41      6.29 o 
 -11  -1  11      317.90      335.58     11.29 o 
 -10  -1  11      104.33       96.81      5.83 o 
  -9  -1  11       26.03       24.53      3.48 o 
  -8  -1  11      239.43      235.75      9.81 o 
  -7  -1  11      302.77      298.01      9.00 o 
  -6  -1  11      340.30      358.92      9.64 o 
  -5  -1  11     1014.88      996.57     25.08 o 
  -4  -1  11      285.49      276.57     10.88 o 
  -3  -1  11      312.05      304.83     11.58 o 
  -2  -1  11      339.42      320.30     11.99 o 
  -1  -1  11      465.22      423.33     14.30 o 
   0  -1  11       53.13       51.84      5.44 o 
   1  -1  11      581.04      565.97     16.49 o 
   2  -1  11       94.00       94.48      6.76 o 
   3  -1  11      647.55      658.20     18.04 o 
   4  -1  11       37.29       43.45      8.16 o 
   5  -1  11      361.64      317.98     19.06 o 
   6  -1  11      214.00      215.95     16.32 o 
   7  -1  11      307.08      292.65     19.27 o 
   8  -1  11      142.05      151.60     15.04 o 
   9  -1  11      165.13      178.73     16.36 o 
  10  -1  11       44.60       54.26     11.66 o 
 -16   0  11      253.09      254.75     20.08 o 
 -15   0  11      140.12      138.30     10.63 o 
 -14   0  11      279.23      272.38     13.41 o 
 -13   0  11       45.67       45.75      7.99 o 
 -12   0  11      233.58      236.93      9.23 o 
 -11   0  11      228.22      227.83      8.82 o 
 -10   0  11      284.17      285.15      9.61 o 
  -9   0  11      111.77      111.32      5.94 o 
  -8   0  11       72.29       59.39      4.55 o 
  -7   0  11     1577.47     1522.61     26.00 o 
  -6   0  11      120.43      106.02      5.54 o 
  -5   0  11      967.17      936.03     24.41 o 
  -4   0  11      377.34      382.59      9.92 o 
  -3   0  11      165.34      172.05      7.32 o 
  -2   0  11      830.81      815.97     15.79 o 
  -1   0  11       47.02       45.07      4.21 o 
   0   0  11      522.92      516.77     11.60 o 
   1   0  11      331.07      305.37      8.51 o 
   2   0  11      700.54      677.17     18.29 o 
   3   0  11      254.63      251.48     16.86 o 
   4   0  11      473.90      465.18     22.30 o 
   5   0  11       30.71       22.95      6.79 o 
   6   0  11      580.59      574.65     26.71 o 
   7   0  11      142.40      134.21     13.50 o 
   8   0  11      387.30      381.99     22.65 o 
   9   0  11       92.87       76.14     12.05 o 
  10   0  11      199.75      213.26     18.24 o 
  11   0  11       13.54       10.38      7.52 o 
 -16   1  11       52.89       44.01     10.51 o 
 -15   1  11      143.04      149.42     10.99 o 
 -14   1  11       40.58       52.38      7.29 o 
 -13   1  11      578.92      586.48     20.05 o 
 -12   1  11       90.62       90.93      6.76 o 
 -11   1  11      317.90      307.13     13.56 o 
 -10   1  11      104.34      102.54      7.50 o 
  -9   1  11       26.03       28.36      4.35 o 
  -8   1  11      239.43      231.94      8.38 o 
  -7   1  11      302.77      313.33      9.65 o 
  -6   1  11      340.30      358.23     11.43 o 
  -5   1  11     1014.87     1038.55     19.56 o 
  -4   1  11      285.49      264.84      8.43 o 
  -3   1  11      312.05      300.03      8.90 o 
  -2   1  11      339.42      348.89      9.58 o 
  -1   1  11      465.22      514.53     16.90 o 
   0   1  11       53.13       53.80      4.08 o 
   1   1  11      581.04      570.85     12.94 o 
   2   1  11       94.00      100.43      5.29 o 
   3   1  11      647.55      639.44     14.14 o 
   4   1  11       37.29       36.75      4.77 o 
   5   1  11      361.64      375.30     13.24 o 
   6   1  11      214.00      223.22     10.50 o 
   7   1  11      307.08      321.98     13.16 o 
   8   1  11      142.05      143.14     14.83 o 
   9   1  11      165.13      164.03     15.98 o 
  10   1  11       44.60       49.01     11.15 o 
 -16   2  11      219.10      238.00     19.78 o 
 -15   2  11       74.92       70.63     12.22 o 
 -14   2  11       68.24       54.40      7.65 o 
 -13   2  11       22.16       23.80      5.76 o 
 -12   2  11      202.64      216.28      9.31 o 
 -11   2  11      124.47      117.77      6.96 o 
 -10   2  11       36.57       40.03      4.72 o 
  -9   2  11      131.84      150.78      7.14 o 
  -8   2  11       54.71       58.38      4.91 o 
  -7   2  11      235.38      207.84      8.12 o 
  -6   2  11     1629.67     1572.29     27.27 o 
  -5   2  11       56.10       64.48      8.70 o 
  -4   2  11      273.84      289.04      9.14 o 
  -3   2  11       77.92       74.53      4.89 o 
  -2   2  11      278.43      258.69     13.71 o 
  -1   2  11      176.19      153.26      6.65 o 
   0   2  11      527.26      523.66     12.78 o 
   1   2  11       75.21       74.75      6.77 o 
   2   2  11      148.64      156.28      6.83 o 
   3   2  11      121.73      116.51      6.08 o 
   4   2  11       91.63       80.99      6.77 o 
   5   2  11       39.53       31.22      5.23 o 
   6   2  11      265.03      274.49     12.30 o 
   7   2  11      176.87      170.62     10.14 o 
   8   2  11      177.20      179.94     10.58 o 
   9   2  11      161.52      172.81     11.88 o 
  10   2  11       44.52       57.82     12.01 o 
 -15   3  11      129.81      135.88     15.60 o 
 -14   3  11        1.76       -0.60      5.13 o 
 -13   3  11      162.73      155.79     10.92 o 
 -12   3  11       18.37       20.64      4.13 o 
 -11   3  11       95.60      103.61      6.95 o 
 -10   3  11      197.03      201.65      8.76 o 
  -9   3  11      198.70      196.78      8.63 o 
  -8   3  11      103.59       97.50      7.69 o 
  -7   3  11      169.07      187.88      9.76 o 
  -6   3  11      314.39      291.47      9.82 o 
  -5   3  11      457.78      394.69     11.66 o 
  -4   3  11      450.82      457.51     12.38 o 
  -3   3  11      524.91      539.57     13.50 o 
  -2   3  11      221.98      198.58      7.88 o 
  -1   3  11      269.78      273.74      9.27 o 
   0   3  11      181.09      193.06      7.86 o 
   1   3  11      223.71      205.84      8.07 o 
   2   3  11       94.48       92.03      5.85 o 
   3   3  11      253.69      263.68     11.10 o 
   4   3  11       75.93       68.53      6.79 o 
   5   3  11      233.73      253.48     11.95 o 
   6   3  11       28.16       30.48      5.64 o 
   7   3  11      174.26      205.60     11.45 o 
   8   3  11        6.34        6.01      4.22 o 
   9   3  11      167.86      165.23     16.49 o 
 -13   4  11      126.08      141.64     15.25 o 
 -12   4  11      254.50      269.66     14.21 o 
 -11   4  11      128.42      140.05      8.25 o 
 -10   4  11      299.21      293.21     11.16 o 
  -9   4  11      250.52      249.90     10.18 o 
  -8   4  11      155.58      144.32      8.84 o 
  -7   4  11      142.69      130.87     12.09 o 
  -6   4  11      373.14      403.97     12.33 o 
  -5   4  11      314.57      291.86     20.06 o 
  -4   4  11      357.29      338.38     16.45 o 
  -3   4  11       55.46       60.49      6.69 o 
  -2   4  11      237.40      249.40     15.49 o 
  -1   4  11       26.24       18.10      4.64 o 
   0   4  11      474.70      480.75     16.86 o 
   1   4  11      117.17      116.65      8.53 o 
   2   4  11      274.35      318.65     31.83 o 
   3   4  11       13.52       22.12      4.99 o 
   4   4  11      286.16      321.53     20.21 o 
   5   4  11       60.77       59.26     10.43 o 
   6   4  11      189.62      199.20     17.09 o 
 -11   5  11       79.91       88.70     12.56 o 
 -10   5  11      207.04      218.21     17.99 o 
  -9   5  11      111.71      127.46     10.19 o 
  -8   5  11       69.96       70.85      8.20 o 
  -7   5  11      108.22      120.89      9.68 o 
  -6   5  11       29.16       36.72      6.46 o 
  -5   5  11      398.41      357.36     15.59 o 
  -4   5  11       23.13       27.71      5.62 o 
  -3   5  11      143.79      136.32      9.92 o 
  -2   5  11        9.35        6.52      3.97 o 
  -1   5  11      152.01      159.72     10.39 o 
   0   5  11        1.16       -0.14      3.15 o 
   1   5  11      299.47      304.72     14.18 o 
   2   5  11       45.00       36.56      6.25 o 
   3   5  11      210.36      224.39     12.46 o 
  -7   6  11       47.76       68.96     12.43 o 
  -6   6  11       18.82        9.10      7.18 o 
  -5   6  11       41.26       51.15     11.24 o 
  -4   6  11       39.53       35.76      9.74 o 
  -3   6  11       54.80       58.79     11.66 o 
  -2   6  11       79.16       67.72     12.35 o 
  -1   6  11       64.48       81.74     13.33 o 
   0   6  11      112.30      113.27     14.53 o 
   1   6  11       58.53       44.01     11.07 o 
   2   6  11       69.32       76.87     12.78 o 
  -5  -6  12      135.82      139.00     17.82 o 
  -4  -6  12       61.39       73.67      9.94 o 
  -3  -6  12       35.73       27.15      7.42 o 
  -2  -6  12       36.62       38.33      7.87 o 
  -1  -6  12       95.89       85.77     10.13 o 
 -10  -5  12      200.70      214.23     18.93 o 
  -9  -5  12      144.64      177.36     14.93 o 
  -8  -5  12       80.57       94.13     14.10 o 
  -7  -5  12       72.66       73.02     12.52 o 
  -6  -5  12      124.60      132.88     15.30 o 
  -5  -5  12       78.87       64.56     11.84 o 
  -4  -5  12      172.72      213.81     17.95 o 
  -3  -5  12       46.57       48.01      7.76 o 
  -2  -5  12      227.23      215.33     13.10 o 
  -1  -5  12        5.65        2.46      4.30 o 
   0  -5  12      195.26      211.02     12.88 o 
   1  -5  12       34.25       30.47      6.48 o 
   2  -5  12       17.01       20.41      5.84 o 
   3  -5  12       34.28       38.11      7.24 o 
 -12  -4  12       39.85       54.82     11.54 o 
 -11  -4  12      147.32      182.62     16.66 o 
  -9  -4  12      404.56      454.93     25.51 o 
  -8  -4  12       98.42       75.80     11.92 o 
  -7  -4  12      218.99      238.59     18.20 o 
  -6  -4  12       91.55       87.42     12.22 o 
  -5  -4  12      138.01      183.01     16.19 o 
  -4  -4  12      297.30      271.88     19.44 o 
  -3  -4  12      137.70      129.38     13.76 o 
  -2  -4  12      169.03      168.86     15.04 o 
  -1  -4  12      234.82      255.26     18.42 o 
   0  -4  12       36.56       36.11      9.10 o 
   1  -4  12      223.65      247.44     17.99 o 
   2  -4  12       23.31       24.10      8.12 o 
   3  -4  12      126.58      138.36      9.97 o 
 -12  -3  12      311.57      308.18     20.40 o 
 -11  -3  12       13.82       11.52      6.24 o 
 -10  -3  12      230.96      243.53     14.70 o 
  -9  -3  12       40.75       42.10      5.95 o 
  -8  -3  12      198.31      177.09     14.01 o 
  -7  -3  12       78.99       66.44      6.61 o 
  -6  -3  12      310.16      319.32     12.98 o 
  -5  -3  12      516.86      495.90     16.49 o 
  -4  -3  12       82.64       85.44      7.07 o 
  -3  -3  12      237.36      214.39     11.43 o 
  -2  -3  12      168.11      175.82      9.57 o 
  -1  -3  12      330.11      322.68     13.03 o 
   0  -3  12      426.85      443.13     31.53 o 
   1  -3  12      145.88      155.76      9.36 o 
   2  -3  12      222.42      214.08     10.98 o 
   3  -3  12       33.12       39.72      5.80 o 
   4  -3  12      227.19      215.18     16.19 o 
   5  -3  12       34.76       40.29      9.10 o 
   6  -3  12      262.97      271.67     19.31 o 
   7  -3  12       82.52       77.47     11.88 o 
   8  -3  12       76.71       93.02     13.42 o 
 -15  -2  12      267.88      265.17     19.48 o 
 -14  -2  12      117.63      108.02     13.25 o 
 -13  -2  12      465.05      492.49     25.47 o 
 -12  -2  12      275.48      260.26     13.63 o 
 -11  -2  12      307.22      321.83     19.51 o 
 -10  -2  12        6.55       -2.93      2.83 o 
  -9  -2  12       46.96       46.84      6.01 o 
  -8  -2  12      286.02      262.39     11.59 o 
  -7  -2  12      491.41      474.22     16.00 o 
  -6  -2  12      116.95      114.27      7.84 o 
  -5  -2  12      406.98      420.04     20.66 o 
  -4  -2  12       52.86       52.30      5.80 o 
  -3  -2  12      381.45      357.17     13.41 o 
  -2  -2  12       13.40        8.68      3.51 o 
  -1  -2  12      616.12      610.59     18.11 o 
   0  -2  12      230.27      231.44     10.74 o 
   1  -2  12      718.89      684.23     23.69 o 
   2  -2  12      146.27      138.91      8.70 o 
   3  -2  12      199.62      206.53     10.48 o 
   4  -2  12       34.61       37.52      8.37 o 
   5  -2  12       19.36       10.85      6.54 o 
   6  -2  12        3.92        0.04      5.04 o 
   7  -2  12      115.16      128.91     14.40 o 
   8  -2  12       17.14       31.45      9.70 o 
   9  -2  12      148.98      138.70     16.24 o 
 -16  -1  12      164.97      171.17     17.30 o 
 -15  -1  12        7.27       12.21      4.92 o 
 -14  -1  12      231.95      257.63     13.08 o 
 -13  -1  12      140.79      132.76     21.88 o 
 -12  -1  12      701.13      694.88     17.07 o 
 -11  -1  12      101.84       90.45      6.88 o 
 -10  -1  12      804.68      828.89     33.92 o 
  -9  -1  12       49.27       53.68      4.68 o 
  -8  -1  12      749.88      792.54     21.32 o 
  -7  -1  12       77.03       75.16      6.80 o 
  -6  -1  12        9.95       10.81      3.58 o 
  -5  -1  12       82.47       76.61      6.69 o 
  -4  -1  12      365.11      355.33     22.77 o 
  -3  -1  12      192.13      202.36     12.48 o 
  -2  -1  12      310.61      301.62     12.28 o 
  -1  -1  12      609.02      595.88     17.80 o 
   0  -1  12      368.01      354.55     19.01 o 
   1  -1  12      697.97      670.73     22.69 o 
   2  -1  12      355.53      368.93     13.30 o 
   3  -1  12       56.15       49.28      5.70 o 
   4  -1  12      144.37      114.34     12.05 o 
   5  -1  12       58.67       52.26      9.44 o 
   6  -1  12      358.41      350.33     21.11 o 
   7  -1  12       97.79       97.25     12.78 o 
   8  -1  12      125.59      120.41     14.40 o 
   9  -1  12       11.91        3.97      6.02 o 
  10  -1  12       63.28       55.12     12.31 o 
 -16   0  12      187.23      201.46     18.42 o 
 -15   0  12       96.09       87.45      9.06 o 
 -14   0  12        6.02        8.46      4.27 o 
 -13   0  12      843.80      850.99     24.48 o 
 -12   0  12        1.45       -0.01      2.46 o 
 -11   0  12      235.91      237.47      9.31 o 
 -10   0  12       69.04       75.86      5.55 o 
  -9   0  12      299.77      323.43     10.24 o 
  -8   0  12      229.93      208.71      7.92 o 
  -7   0  12      915.86      919.33     18.55 o 
  -6   0  12      258.44      260.50      8.60 o 
  -5   0  12       31.21       38.56      4.66 o 
  -4   0  12     3256.35     3295.99     48.14 o 
  -3   0  12      358.01      351.19     10.24 o 
  -2   0  12      269.63      267.12     11.07 o 
  -1   0  12      131.93      127.59      7.66 o 
   0   0  12       14.65       19.39      4.21 o 
   1   0  12      726.01      714.76     19.50 o 
   2   0  12      670.14      622.86     17.85 o 
   3   0  12      303.33      303.00     11.78 o 
   4   0  12       48.46       34.74      7.78 o 
   5   0  12      211.15      209.24     15.81 o 
   6   0  12       89.60       70.03     10.55 o 
   7   0  12      657.69      652.25     30.55 o 
   8   0  12      131.80      135.75     15.13 o 
   9   0  12      212.58      211.97     18.12 o 
  10   0  12       35.80       18.50      8.67 o 
 -16   1  12      164.97      151.47     16.83 o 
 -15   1  12        7.27        5.39      6.43 o 
 -14   1  12      231.95      231.13     12.94 o 
 -13   1  12      140.79      151.99     10.51 o 
 -12   1  12      701.13      725.39     19.70 o 
 -11   1  12      101.84      103.13      6.64 o 
 -10   1  12      804.68      794.86     18.14 o 
  -9   1  12       49.27       51.73      5.31 o 
  -8   1  12      749.88      703.29     16.39 o 
  -7   1  12       77.03       71.01      5.13 o 
  -6   1  12        9.95       17.89      4.94 o 
  -5   1  12       82.47       88.25      5.37 o 
  -4   1  12      365.11      382.46     10.60 o 
  -3   1  12      192.13      200.22      9.21 o 
  -2   1  12      310.61      330.98      9.66 o 
  -1   1  12      609.02      635.57     14.25 o 
   0   1  12      368.01      389.93     10.95 o 
   1   1  12      697.97      717.98     17.63 o 
   2   1  12      355.53      354.58     10.16 o 
   3   1  12       56.15       56.26      5.06 o 
   4   1  12      144.37      139.38     13.44 o 
   5   1  12       58.67       67.81     10.34 o 
   6   1  12      358.41      326.53     20.17 o 
   7   1  12       97.79       93.23     12.48 o 
   8   1  12      125.59      131.47     14.91 o 
   9   1  12       11.91       10.51      7.18 o 
  10   1  12       63.28       72.81     13.07 o 
 -15   2  12      267.88      295.89     21.71 o 
 -14   2  12      117.63      130.31     14.42 o 
 -13   2  12      465.05      477.57     18.41 o 
 -12   2  12      275.48      286.58     10.94 o 
 -11   2  12      307.22      323.08     11.36 o 
 -10   2  12        6.55        0.21      2.56 o 
  -9   2  12       46.96       49.95      4.96 o 
  -8   2  12      286.01      261.17      9.48 o 
  -7   2  12      491.41      488.74     13.09 o 
  -6   2  12      116.95      114.23      6.26 o 
  -5   2  12      406.97      385.04     11.23 o 
  -4   2  12       52.86       69.52      5.09 o 
  -3   2  12      381.45      373.50     14.07 o 
  -2   2  12       13.40       10.84      2.84 o 
  -1   2  12      616.12      598.86     14.30 o 
   0   2  12      230.27      222.51      8.25 o 
   1   2  12      718.89      690.22     15.59 o 
   2   2  12      146.27      138.66      6.69 o 
   3   2  12      199.62      206.62      8.09 o 
   4   2  12       34.61       41.80      5.60 o 
   5   2  12       19.36       22.06      5.77 o 
   6   2  12        3.92        3.00      3.31 o 
   7   2  12      115.16      115.75      8.92 o 
   8   2  12       17.14       15.53      4.82 o 
   9   2  12      148.98      186.72     17.65 o 
 -14   3  12       44.81       47.34     10.72 o 
 -13   3  12       45.72       38.88     15.23 o 
 -12   3  12      311.57      308.35     17.88 o 
 -11   3  12       13.82       16.12      3.81 o 
 -10   3  12      230.96      243.31      9.98 o 
  -9   3  12       40.75       34.34      4.63 o 
  -8   3  12      198.31      206.87      8.85 o 
  -7   3  12       78.99       74.24      5.80 o 
  -6   3  12      310.16      339.00     17.57 o 
  -5   3  12      516.86      534.25     17.09 o 
  -4   3  12       82.64       87.85      5.87 o 
  -3   3  12      237.36      223.22      8.53 o 
  -2   3  12      168.11      186.36      7.92 o 
  -1   3  12      330.11      294.25     10.06 o 
   0   3  12      426.85      429.30     12.33 o 
   1   3  12      145.88      141.25      7.11 o 
   2   3  12      222.42      230.06      8.96 o 
   3   3  12       33.12       32.32      4.27 o 
   4   3  12      227.19      239.04     11.71 o 
   5   3  12       34.76       40.98      6.08 o 
   6   3  12      262.97      296.45     13.68 o 
   7   3  12       82.52       70.59      7.89 o 
   8   3  12       76.71       64.48     11.79 o 
 -13   4  12       98.10       82.04     12.86 o 
 -12   4  12       39.85       51.25      7.31 o 
 -11   4  12      147.32      125.56      8.23 o 
 -10   4  12      198.84      224.99     10.04 o 
  -9   4  12      404.56      412.93     13.54 o 
  -8   4  12       98.42       94.54      7.71 o 
  -7   4  12      218.99      221.83     15.60 o 
  -6   4  12       91.55       91.44      6.44 o 
  -5   4  12      138.01      131.01     14.76 o 
  -4   4  12      297.29      292.64     13.19 o 
  -3   4  12      137.70      137.84     13.14 o 
  -2   4  12      169.03      156.52     11.32 o 
  -1   4  12      234.82      244.75     15.49 o 
   0   4  12       36.57       50.43      6.53 o 
   1   4  12      223.65      241.41     12.04 o 
   2   4  12       23.31       29.53      5.56 o 
   3   4  12      126.58      123.82      9.29 o 
   4   4  12       56.96       77.72     11.41 o 
   5   4  12      120.72      156.86     15.47 o 
 -10   5  12      200.70      191.04     17.56 o 
  -9   5  12      144.64      189.93     17.30 o 
  -8   5  12       80.57       81.18     12.48 o 
  -7   5  12       72.66       82.09      8.67 o 
  -6   5  12      124.60      128.04     10.08 o 
  -5   5  12       78.87       65.55      7.93 o 
  -4   5  12      172.72      156.68     10.74 o 
  -3   5  12       46.57       40.13      6.57 o 
  -2   5  12      227.23      221.80     12.35 o 
  -1   5  12        5.65        3.62      3.80 o 
   0   5  12      195.26      193.91     11.59 o 
   1   5  12       34.25       26.62      5.73 o 
   2   5  12       17.01       10.34      6.67 o 
   3   5  12       34.28       43.37      9.96 o 
  -5   6  12      135.82      165.79     16.96 o 
  -4   6  12       61.39       83.88     13.50 o 
  -3   6  12       35.73       32.82      9.96 o 
  -2   6  12       36.62       25.72      8.84 o 
  -1   6  12       95.89      101.86     14.23 o 
  -8  -5  13       85.46      109.21     15.13 o 
  -7  -5  13      162.59      201.68     18.63 o 
  -6  -5  13       93.10      113.40     15.17 o 
  -5  -5  13       97.86       77.42     13.16 o 
  -4  -5  13       60.43       52.09     11.92 o 
  -3  -5  13      116.05      125.36     15.30 o 
  -2  -5  13        8.65        9.83      5.00 o 
  -1  -5  13      236.09      256.28     14.67 o 
   0  -5  13       74.87       91.88     10.43 o 
   1  -5  13      147.43      170.83     12.30 o 
   2  -5  13       23.31       15.64      5.89 o 
 -12  -4  13       85.42       99.13     14.40 o 
 -11  -4  13       30.32       42.47     10.98 o 
 -10  -4  13       88.78       81.48     13.20 o 
  -9  -4  13       24.96       28.50      9.53 o 
  -8  -4  13      253.11      243.98     19.83 o 
  -7  -4  13       19.08       19.36      8.67 o 
  -6  -4  13      466.07      473.47     26.28 o 
  -5  -4  13      204.39      189.59     16.75 o 
  -4  -4  13      196.74      184.50     16.36 o 
  -3  -4  13       29.13       32.77      8.97 o 
  -2  -4  13       87.54       75.84     11.84 o 
  -1  -4  13       51.55       59.01     10.90 o 
   0  -4  13      106.10      113.23     13.16 o 
   1  -4  13      218.37      197.15     16.58 o 
   2  -4  13       78.44       84.77     12.26 o 
 -13  -3  13      123.94      110.71     13.89 o 
 -12  -3  13       14.25       10.60      7.18 o 
 -11  -3  13      153.31      142.64     10.03 o 
 -10  -3  13       28.76       22.76      5.41 o 
  -9  -3  13      156.30      165.23     10.15 o 
  -8  -3  13       57.76       58.72      6.76 o 
  -7  -3  13      749.58      676.01     20.63 o 
  -6  -3  13      104.11      105.32      8.23 o 
  -5  -3  13      355.28      318.23     13.52 o 
  -4  -3  13       88.09       72.86      7.07 o 
  -3  -3  13       90.09       89.36      7.60 o 
  -2  -3  13      309.91      303.75     13.18 o 
  -1  -3  13      181.16      197.23     10.81 o 
   0  -3  13      352.63      336.97     18.33 o 
   1  -3  13      171.11      179.62     10.22 o 
   2  -3  13       71.74       68.97      7.41 o 
   3  -3  13      159.59      159.72     14.40 o 
   4  -3  13       46.21       45.46      9.61 o 
   5  -3  13      168.25      176.47     15.94 o 
   6  -3  13       17.92       34.31      9.74 o 
   7  -3  13      254.78      251.24     19.95 o 
 -15  -2  13       18.71        7.69      7.14 o 
 -14  -2  13      324.44      300.51     20.94 o 
 -13  -2  13       74.80       68.25      9.40 o 
 -12  -2  13      672.83      678.62     21.60 o 
 -11  -2  13      239.10      219.80     18.71 o 
 -10  -2  13      363.06      375.45     19.08 o 
  -9  -2  13       68.42       89.37      7.84 o 
  -8  -2  13      522.76      538.54     20.83 o 
  -7  -2  13       22.09       29.72      5.47 o 
  -6  -2  13      323.49      337.05     21.51 o 
  -5  -2  13      170.04      158.38     10.98 o 
  -4  -2  13      164.23      170.74     11.52 o 
  -3  -2  13       19.92       18.35      4.48 o 
  -2  -2  13      383.29      389.02     14.44 o 
  -1  -2  13        1.70        1.89      3.59 o 
   0  -2  13      215.83      217.69     10.94 o 
   1  -2  13       76.95       59.54      6.61 o 
   2  -2  13      464.52      455.11     15.74 o 
   3  -2  13      285.77      311.96     19.06 o 
   4  -2  13      386.05      386.01     22.13 o 
   5  -2  13       89.28       84.99     11.71 o 
   6  -2  13      198.10      198.00     17.09 o 
   7  -2  13       70.80       67.55     11.84 o 
   8  -2  13       36.07       37.99     10.43 o 
 -15  -1  13      173.00      172.00     11.65 o 
 -14  -1  13       41.21       39.27     10.08 o 
 -13  -1  13      406.22      435.26     16.83 o 
 -12  -1  13       39.10       31.31      9.74 o 
 -11  -1  13      293.18      288.52     13.16 o 
 -10  -1  13      118.65       93.88      8.17 o 
  -9  -1  13      881.34      868.65     34.91 o 
  -8  -1  13       66.96       64.33      6.78 o 
  -7  -1  13     1305.50     1335.51     31.25 o 
  -6  -1  13       49.83       64.39     12.18 o 
  -5  -1  13      519.95      534.93     17.17 o 
  -4  -1  13       19.53       19.80      4.46 o 
  -3  -1  13       14.07       22.21      4.60 o 
  -2  -1  13       61.83       61.40      6.42 o 
  -1  -1  13      233.85      215.94     10.65 o 
   0  -1  13      246.86      263.04     11.63 o 
   1  -1  13      249.28      248.39     11.33 o 
   2  -1  13      606.16      603.42     21.17 o 
   3  -1  13      172.10      146.86     13.29 o 
   4  -1  13      205.60      207.53     16.11 o 
   5  -1  13      208.64      204.07     16.58 o 
   6  -1  13       36.21       23.54      8.33 o 
   7  -1  13      227.31      224.07     17.99 o 
   8  -1  13       59.53       60.59     11.84 o 
   9  -1  13       43.57       33.50     10.04 o 
 -16   0  13        5.39        4.79      6.62 o 
 -15   0  13       12.62       13.37      5.14 o 
 -14   0  13      220.19      239.50     13.00 o 
 -13   0  13       56.80       59.77      5.82 o 
 -12   0  13      304.60      320.61     11.33 o 
 -11   0  13       62.12       53.38      5.17 o 
 -10   0  13      270.85      273.84      9.90 o 
  -9   0  13       29.58       30.05      4.04 o 
  -8   0  13      481.47      480.16     12.87 o 
  -7   0  13       43.17       39.71      4.15 o 
  -6   0  13     1150.31     1143.59     21.78 o 
  -5   0  13       46.83       50.94     10.96 o 
  -4   0  13      799.64      827.78     22.46 o 
  -3   0  13       96.43      100.69      7.58 o 
  -2   0  13      380.64      391.54     14.34 o 
  -1   0  13     1593.45     1544.78     34.08 o 
   0   0  13       12.70        8.76      3.69 o 
   1   0  13      519.86      509.11     22.18 o 
   2   0  13      167.19      167.90     12.35 o 
   3   0  13      115.54      112.33     11.92 o 
   4   0  13        9.71       13.63      6.15 o 
   5   0  13      330.44      312.26     20.17 o 
   6   0  13      349.18      341.36     21.75 o 
   7   0  13        1.11       -6.79      4.57 o 
   8   0  13      234.72      257.78     19.65 o 
   9   0  13       13.60        9.27      7.31 o 
 -15   1  13      173.00      172.58     17.77 o 
 -14   1  13       41.21       37.49      6.69 o 
 -13   1  13      406.22      417.31     13.49 o 
 -12   1  13       39.10       30.97      4.76 o 
 -11   1  13      293.18      298.18     10.82 o 
 -10   1  13      118.65      112.25      6.86 o 
  -9   1  13      881.34      865.26     19.21 o 
  -8   1  13       66.96       80.27      5.76 o 
  -7   1  13     1305.50     1273.81     25.24 o 
  -6   1  13       49.83       41.51      7.26 o 
  -5   1  13      519.95      505.77     13.13 o 
  -4   1  13       19.53       23.53      3.51 o 
  -3   1  13       14.07       10.78      2.85 o 
  -2   1  13       61.83       61.97      4.74 o 
  -1   1  13      233.85      239.19      8.40 o 
   0   1  13      246.86      256.93      8.72 o 
   1   1  13      249.28      237.51     13.05 o 
   2   1  13      606.16      578.12     17.80 o 
   3   1  13      172.10      198.17     15.21 o 
   4   1  13      205.60      210.74     16.19 o 
   5   1  13      208.64      194.54     15.77 o 
   6   1  13       36.21       32.43      8.72 o 
   7   1  13      227.31      214.11     17.56 o 
   8   1  13       59.53       34.23      9.44 o 
   9   1  13       43.57       55.38     11.58 o 
 -15   2  13       18.71       15.42      8.12 o 
 -14   2  13      324.44      333.41     22.86 o 
 -13   2  13       74.80       59.15     11.43 o 
 -12   2  13      672.83      653.11     20.67 o 
 -11   2  13      239.10      226.70      9.74 o 
 -10   2  13      363.06      363.39     12.06 o 
  -9   2  13       68.42       60.40      5.55 o 
  -8   2  13      522.76      514.33     14.18 o 
  -7   2  13       22.09       21.18      3.82 o 
  -6   2  13      323.49      344.07     10.96 o 
  -5   2  13      170.04      173.25      7.60 o 
  -4   2  13      164.23      179.18      7.65 o 
  -3   2  13       19.92       21.98      3.53 o 
  -2   2  13      383.29      384.76     12.25 o 
  -1   2  13        1.70        0.20      2.29 o 
   0   2  13      215.83      221.54      8.56 o 
   1   2  13       76.95       77.33      5.50 o 
   2   2  13      464.52      436.34     12.40 o 
   3   2  13      285.77      277.10      9.74 o 
   4   2  13      386.05      413.01     18.82 o 
   5   2  13       89.28       97.45      8.13 o 
   6   2  13      198.10      226.89     17.52 o 
   7   2  13       70.80       65.89     11.79 o 
   8   2  13       36.07       40.81     10.77 o 
 -14   3  13       10.29        2.39      7.09 o 
 -13   3  13      123.93      134.64     15.25 o 
 -12   3  13       14.25       12.99      3.94 o 
 -11   3  13      153.31      153.39      8.71 o 
 -10   3  13       28.76       34.33      4.91 o 
  -9   3  13      156.30      152.93     13.10 o 
  -8   3  13       57.76       50.86     10.68 o 
  -7   3  13      749.58      709.55     17.34 o 
  -6   3  13      104.11      104.45      8.76 o 
  -5   3  13      355.28      366.36     11.68 o 
  -4   3  13       88.09       81.67      5.98 o 
  -3   3  13       90.09      105.23      6.48 o 
  -2   3  13      309.91      319.13     10.78 o 
  -1   3  13      181.16      196.45      8.54 o 
   0   3  13      352.63      344.58     11.23 o 
   1   3  13      171.11      173.38      8.61 o 
   2   3  13       71.74       74.74      5.94 o 
   3   3  13      159.59      169.42      8.13 o 
   4   3  13       46.21       39.01      6.17 o 
   5   3  13      168.25      178.77     10.84 o 
   6   3  13       17.92       13.04      4.88 o 
   7   3  13      254.78      248.51     18.97 o 
 -12   4  13       85.42       97.73      9.49 o 
 -11   4  13       30.32       32.93      6.60 o 
 -10   4  13       88.78       88.41      8.11 o 
  -9   4  13       24.96       35.64      5.26 o 
  -8   4  13      253.11      262.11     10.76 o 
  -7   4  13       19.08       19.68      4.20 o 
  -6   4  13      466.07      453.13     19.35 o 
  -5   4  13      204.39      187.80     10.92 o 
  -4   4  13      196.74      179.82     10.74 o 
  -3   4  13       29.13       22.83      5.10 o 
  -2   4  13       87.54      108.78      8.78 o 
  -1   4  13       51.54       56.57      6.99 o 
   0   4  13      106.10      115.73      9.10 o 
   1   4  13      218.38      222.43     11.87 o 
   2   4  13       78.44       87.84      8.26 o 
   3   4  13       12.93       15.34      6.67 o 
   4   4  13      134.02      132.80     14.57 o 
  -9   5  13      146.97      142.76     15.81 o 
  -8   5  13       85.46       85.80     13.03 o 
  -7   5  13      162.59      189.67     17.48 o 
  -6   5  13       93.10       99.94     13.46 o 
  -5   5  13       97.86      105.12      9.54 o 
  -4   5  13       60.43       64.15      7.98 o 
  -3   5  13      116.05      123.36     10.13 o 
  -2   5  13        8.65        6.33      4.37 o 
  -1   5  13      236.09      268.25     20.00 o 
   0   5  13       74.87       70.12     11.49 o 
   1   5  13      147.43      154.46     15.51 o 
   2   5  13       23.31       25.08      8.37 o 
  -8  -5  14      119.83      118.02     16.49 o 
  -7  -5  14       33.66       19.27      9.61 o 
  -5  -5  14       13.38       25.68      9.49 o 
  -4  -5  14      109.04      117.25     15.98 o 
  -3  -5  14       46.78       52.38     12.35 o 
  -2  -5  14      143.54      162.07     17.48 o 
  -1  -5  14       12.85       14.41      5.86 o 
   0  -5  14      129.24      138.25     11.81 o 
 -11  -4  14      233.43      255.09     20.72 o 
 -10  -4  14       13.10       12.60      8.03 o 
  -9  -4  14       92.59       89.39     14.01 o 
  -8  -4  14       49.83       31.02      9.49 o 
  -7  -4  14      165.69      212.53     18.71 o 
  -6  -4  14       65.25       51.40     11.19 o 
  -5  -4  14      312.95      290.68     21.41 o 
  -4  -4  14       40.52       34.05     10.08 o 
  -3  -4  14      270.27      284.10     20.98 o 
  -2  -4  14        2.49        9.74      6.88 o 
  -1  -4  14      180.70      183.18     17.22 o 
   0  -4  14       65.89       46.70     10.85 o 
   1  -4  14       49.37       37.34      9.96 o 
   2  -4  14        9.91       14.78      8.12 o 
 -13  -3  14        1.61       -3.72      6.11 o 
 -12  -3  14      216.70      225.01     18.89 o 
 -11  -3  14        9.88        5.38      4.56 o 
 -10  -3  14       66.90       81.76      8.08 o 
  -9  -3  14       10.69       10.00      4.32 o 
  -8  -3  14      517.12      507.74     18.06 o 
  -7  -3  14       33.18       34.72      5.98 o 
  -6  -3  14      362.42      379.45     15.06 o 
  -5  -3  14      169.02      166.12     21.88 o 
  -4  -3  14      329.50      294.80     14.34 o 
  -3  -3  14       27.12       32.70      9.76 o 
  -2  -3  14      625.04      612.45     32.92 o 
  -1  -3  14       59.67       51.47      6.90 o 
   0  -3  14      154.60      170.12     10.18 o 
   1  -3  14      224.00      220.13     11.78 o 
   2  -3  14      133.41      126.71     17.30 o 
   3  -3  14      102.82       94.64     12.18 o 
   4  -3  14       54.11       62.26     11.24 o 
   5  -3  14       36.51       34.61      9.23 o 
   6  -3  14      124.17      140.88     16.02 o 
 -14  -2  14       12.44       19.87      8.12 o 
 -13  -2  14      276.78      271.83     14.25 o 
 -12  -2  14        8.40        5.15      4.50 o 
 -11  -2  14      388.59      405.57     16.51 o 
 -10  -2  14       33.44       32.22      6.06 o 
  -9  -2  14      371.73      376.22     15.21 o 
  -8  -2  14      146.66      124.36      9.08 o 
  -7  -2  14      584.15      551.25     18.91 o 
  -6  -2  14       67.29       55.26      6.72 o 
  -5  -2  14      480.10      454.45     16.81 o 
  -4  -2  14       13.45        7.70      3.94 o 
  -3  -2  14      244.57      245.08     11.88 o 
  -2  -2  14       45.11       51.09      6.57 o 
  -1  -2  14      310.38      309.88     13.60 o 
   0  -2  14       13.65       13.32      7.09 o 
   1  -2  14      211.01      206.07     10.93 o 
   2  -2  14       14.81        8.86      6.82 o 
   3  -2  14       25.12       21.58      7.43 o 
   4  -2  14       60.63       42.86      9.61 o 
   5  -2  14      288.47      297.69     20.42 o 
   6  -2  14      221.04      208.00     18.07 o 
   7  -2  14      244.81      263.25     20.25 o 
 -15  -1  14       19.78       14.14      7.82 o 
 -14  -1  14      391.21      379.30     24.31 o 
 -13  -1  14       12.48        5.73      4.51 o 
 -12  -1  14      297.13      307.23     14.28 o 
 -11  -1  14       13.45        5.97      4.00 o 
 -10  -1  14      182.18      190.20     10.98 o 
  -9  -1  14        0.58        4.75      3.87 o 
  -8  -1  14      601.52      612.79     19.83 o 
  -7  -1  14       28.62       17.72      4.65 o 
  -6  -1  14     1138.75     1147.15     29.14 o 
  -5  -1  14       61.90       62.82      6.90 o 
  -4  -1  14      757.65      783.89     34.10 o 
  -3  -1  14       25.77       18.61      4.78 o 
  -2  -1  14      206.24      215.27     10.97 o 
  -1  -1  14       34.08       38.08      5.89 o 
   0  -1  14      348.04      348.03     14.05 o 
   1  -1  14       86.29       85.19      7.61 o 
   2  -1  14       34.97       37.76     14.16 o 
   3  -1  14       37.97       39.69      9.23 o 
   4  -1  14       68.88       60.20     10.85 o 
   5  -1  14      170.72      155.49     15.30 o 
   6  -1  14      170.23      161.34     15.94 o 
   7  -1  14       86.02       83.28     12.90 o 
 -15   0  14      198.85      203.78     12.84 o 
 -14   0  14       12.86       12.86      5.23 o 
 -13   0  14      195.34      197.77     15.38 o 
 -12   0  14       13.21        7.37      3.41 o 
 -11   0  14      180.16      181.41      8.55 o 
 -10   0  14       47.16       41.98      4.80 o 
  -9   0  14      542.84      540.73     18.57 o 
  -8   0  14        1.40        3.73      3.44 o 
  -7   0  14      236.94      228.88     11.56 o 
  -6   0  14        2.29        1.08      5.55 o 
  -5   0  14      758.25      711.60     21.06 o 
  -4   0  14       12.56       12.96      5.41 o 
  -3   0  14     1114.30     1151.59     28.60 o 
  -2   0  14        4.82        0.13      4.36 o 
  -1   0  14      395.55      386.47     14.74 o 
   0   0  14      149.05      140.19      9.07 o 
   1   0  14        4.74       14.57      4.21 o 
   2   0  14      127.55      121.27      8.47 o 
   3   0  14       33.48       19.48      7.22 o 
   4   0  14      118.03      117.16     12.99 o 
   5   0  14      110.42      105.07     13.16 o 
   6   0  14       16.36       10.21      6.37 o 
   7   0  14       30.42       22.43      8.50 o 
   8   0  14        1.42       -0.85      5.85 o 
 -15   1  14       19.78       13.97      8.55 o 
 -14   1  14      391.21      414.81     17.59 o 
 -13   1  14       12.48        4.51      3.30 o 
 -12   1  14      297.13      311.55     11.89 o 
 -11   1  14       13.45       15.83      3.98 o 
 -10   1  14      182.18      187.71      8.60 o 
  -9   1  14        0.58        4.11      2.79 o 
  -8   1  14      601.52      601.20     15.56 o 
  -7   1  14       28.62       21.34      5.13 o 
  -6   1  14     1138.75     1171.55     23.17 o 
  -5   1  14       61.90       70.99      5.42 o 
  -4   1  14      757.65      745.30     26.25 o 
  -3   1  14       25.77       20.96      4.40 o 
  -2   1  14      206.24      182.06     10.24 o 
  -1   1  14       34.08       41.21      7.71 o 
   0   1  14      348.04      375.16     24.91 o 
   1   1  14       86.29       81.84      7.33 o 
   2   1  14       34.97       25.25      4.93 o 
   3   1  14       37.97       40.81      9.14 o 
   4   1  14       68.88       76.23     11.49 o 
   5   1  14      170.72      139.72     14.70 o 
   6   1  14      170.23      184.37     16.41 o 
   7   1  14       86.02       94.26     13.72 o 
 -14   2  14       12.44       15.21      8.37 o 
 -13   2  14      276.78      288.72     14.54 o 
 -12   2  14        8.40        7.66      3.59 o 
 -11   2  14      388.59      405.53     13.37 o 
 -10   2  14       33.44       32.54      4.93 o 
  -9   2  14      371.73      366.32     17.98 o 
  -8   2  14      146.66      121.10      7.25 o 
  -7   2  14      584.15      564.44     15.07 o 
  -6   2  14       67.29       62.41      5.50 o 
  -5   2  14      480.10      506.41     13.80 o 
  -4   2  14       13.45       10.18      3.17 o 
  -3   2  14      244.57      248.15     12.21 o 
  -2   2  14       45.11       44.09      4.75 o 
  -1   2  14      310.38      320.81     13.35 o 
   0   2  14       13.65       20.64      3.85 o 
   1   2  14      211.01      224.32      8.91 o 
   2   2  14       14.81       15.02      3.56 o 
   3   2  14       25.12       28.67      5.39 o 
   4   2  14       60.64       46.23      9.78 o 
   5   2  14      288.47      264.83     19.06 o 
   6   2  14      221.04      201.85     17.18 o 
   7   2  14      244.81      228.00     19.48 o 
 -13   3  14        1.61        1.39      6.20 o 
 -12   3  14      216.70      235.19     24.46 o 
 -11   3  14        9.88        6.23      3.69 o 
 -10   3  14       66.90       60.21      6.13 o 
  -9   3  14       10.69        8.77      3.56 o 
  -8   3  14      517.12      503.63     14.90 o 
  -7   3  14       33.18       29.94      5.05 o 
  -6   3  14      362.42      342.15     11.88 o 
  -5   3  14      169.02      169.25      8.36 o 
  -4   3  14      329.50      332.60     11.38 o 
  -3   3  14       27.12       29.70      4.39 o 
  -2   3  14      625.04      610.66     15.93 o 
  -1   3  14       59.67       61.80      5.65 o 
   0   3  14      154.60      133.59      7.52 o 
   1   3  14      223.99      201.14      8.97 o 
   2   3  14      133.41      152.52      8.00 o 
   3   3  14      102.83      101.45     20.85 o 
   4   3  14       54.11       53.48      7.18 o 
   5   3  14       36.51       30.38      6.24 o 
   6   3  14      124.17      128.40     15.04 o 
 -11   4  14      233.43      262.60     21.32 o 
 -10   4  14       13.10        7.85      4.77 o 
  -9   4  14       92.59      108.70      7.78 o 
  -8   4  14       49.83       55.24      6.11 o 
  -7   4  14      165.69      167.65      9.00 o 
  -6   4  14       65.25       65.41      6.18 o 
  -5   4  14      312.95      315.65     11.76 o 
  -4   4  14       40.52       39.59      6.37 o 
  -3   4  14      270.27      247.12     12.86 o 
  -2   4  14        2.49       -0.06      3.58 o 
  -1   4  14      180.70      180.75     10.91 o 
   0   4  14       65.89       63.39      7.57 o 
   1   4  14       49.37       67.31      9.10 o 
   2   4  14        9.91       11.82      4.70 o 
  -8   5  14      119.83      127.59     15.55 o 
  -7   5  14       33.66       37.90     10.13 o 
  -6   5  14      140.66      126.90     15.47 o 
  -5   5  14       13.38       14.95      7.56 o 
  -4   5  14      109.04       86.10     13.25 o 
  -3   5  14       46.78       41.36      9.96 o 
  -2   5  14      143.54      149.63     16.28 o 
  -1   5  14       12.85       25.47      8.97 o 
   0   5  14      129.24      153.22     16.15 o 
  -4  -5  15       18.84       21.07      9.78 o 
 -10  -4  15      176.09      223.85     19.65 o 
  -9  -4  15        7.79        6.24      7.86 o 
  -8  -4  15      282.26      279.23     22.09 o 
  -7  -4  15       13.63        9.87      7.35 o 
  -6  -4  15      179.35      172.11     17.86 o 
  -5  -4  15        5.08        9.66      7.52 o 
  -4  -4  15      155.81      153.99     16.75 o 
  -3  -4  15        0.26        0.09      6.15 o 
  -2  -4  15      269.21      283.25     21.32 o 
  -1  -4  15       23.37       27.69      9.44 o 
   0  -4  15      204.48      215.99     18.24 o 
   1  -4  15       17.73       14.01      8.37 o 
 -12  -3  15        6.38       -1.41      7.01 o 
 -11  -3  15      108.71      114.17     14.44 o 
 -10  -3  15       16.43       22.29      5.87 o 
  -9  -3  15      293.67      286.07     13.95 o 
  -8  -3  15       43.91       39.69      6.65 o 
  -7  -3  15      264.75      285.33     17.22 o 
  -6  -3  15      111.41      112.58      9.22 o 
  -5  -3  15      224.73      225.38     12.27 o 
  -4  -3  15        7.74        6.45      4.26 o 
  -3  -3  15      289.07      298.59     16.22 o 
  -2  -3  15       84.00       90.47      8.62 o 
  -1  -3  15      303.01      320.16     14.58 o 
   0  -3  15       69.47       71.99      9.29 o 
   1  -3  15      255.43      257.60     14.38 o 
   2  -3  15       20.01       21.24      7.99 o 
   3  -3  15      130.46      156.60     15.38 o 
   4  -3  15       44.64       38.88     10.43 o 
 -14  -2  15      159.52      168.95     17.01 o 
 -13  -2  15       33.30       33.97      6.72 o 
 -12  -2  15      139.01      149.24     25.21 o 
 -11  -2  15        7.51        3.27      4.27 o 
 -10  -2  15       82.97       75.60      8.29 o 
  -9  -2  15       39.22       31.30      6.02 o 
  -8  -2  15      509.48      493.82     18.24 o 
  -7  -2  15       32.37       32.59      6.02 o 
  -6  -2  15      328.53      328.11     14.57 o 
  -5  -2  15        2.57        8.52      4.20 o 
  -4  -2  15      138.40      141.32     22.62 o 
  -3  -2  15        1.15        1.77      3.67 o 
  -2  -2  15      431.46      439.90     38.33 o 
  -1  -2  15       23.18       22.37      5.38 o 
   0  -2  15      353.06      375.77     15.47 o 
   1  -2  15        8.45       12.06      4.52 o 
   2  -2  15      159.85      180.00     10.73 o 
   3  -2  15       22.48       25.38      8.42 o 
   4  -2  15       74.60       76.18     12.26 o 
   5  -2  15        9.83       13.07      7.99 o 
   6  -2  15       33.08       23.97      9.57 o 
 -14  -1  15        2.09        2.01      6.62 o 
 -13  -1  15      232.13      259.23     13.89 o 
 -12  -1  15        8.00       11.76      4.87 o 
 -11  -1  15      219.48      195.51     11.78 o 
 -10  -1  15       16.74        9.99      4.44 o 
  -9  -1  15      384.63      390.62     35.78 o 
  -8  -1  15        5.18        7.08      4.09 o 
  -7  -1  15      437.48      453.71     17.18 o 
  -6  -1  15        5.74        5.50      3.86 o 
  -5  -1  15      475.90      500.61     21.98 o 
  -4  -1  15       20.09       26.07      5.47 o 
  -3  -1  15      396.71      403.53     21.90 o 
  -2  -1  15       32.03       28.46      5.69 o 
  -1  -1  15      566.73      595.41     19.56 o 
   0  -1  15       40.10       37.18      6.06 o 
   1  -1  15      380.05      396.61     28.35 o 
   2  -1  15      137.99      124.43      9.10 o 
   3  -1  15      185.45      168.43     15.47 o 
   4  -1  15       62.09       54.52     10.68 o 
   5  -1  15       47.59       53.58     10.94 o 
   6  -1  15       50.14       49.48     11.32 o 
 -14   0  15      281.60      335.84     23.46 o 
 -13   0  15        2.49        2.37      4.42 o 
 -12   0  15       86.94       97.63      9.14 o 
 -11   0  15       96.32       90.74      8.81 o 
 -10   0  15      380.86      394.75     16.21 o 
  -9   0  15        6.01        1.79      3.66 o 
  -8   0  15      516.72      499.57     18.19 o 
  -7   0  15       57.22       50.82      6.80 o 
  -6   0  15      648.44      642.17     20.65 o 
  -5   0  15       37.52       31.70      5.65 o 
  -4   0  15      269.52      275.66     12.91 o 
  -3   0  15        4.94        2.39      4.53 o 
  -2   0  15      692.93      684.51     21.10 o 
  -1   0  15        1.22        1.50      3.36 o 
   0   0  15     1255.42     1242.49     30.66 o 
   1   0  15        3.70        5.44      3.77 o 
   2   0  15       15.60        8.87      4.11 o 
   3   0  15        1.87        9.10      6.28 o 
   4   0  15      111.97      114.64     13.59 o 
   5   0  15        6.48        0.64      5.43 o 
   6   0  15       67.41       80.16     12.86 o 
 -14   1  15        2.09        1.79      4.28 o 
 -13   1  15      232.13      267.31     11.26 o 
 -12   1  15        8.00        2.93      3.39 o 
 -11   1  15      219.48      217.00      9.64 o 
 -10   1  15       16.74       10.32      3.61 o 
  -9   1  15      384.63      386.70     12.58 o 
  -8   1  15        5.18        4.99      2.99 o 
  -7   1  15      437.48      446.21     13.25 o 
  -6   1  15        5.74        6.11      3.88 o 
  -5   1  15      475.90      471.60     17.48 o 
  -4   1  15       20.09       18.70      4.99 o 
  -3   1  15      396.71      399.78     15.74 o 
  -2   1  15       32.03       26.78      5.60 o 
  -1   1  15      566.73      575.46     19.17 o 
   0   1  15       40.10       44.50      6.36 o 
   1   1  15      380.05      389.34     15.66 o 
   2   1  15      137.99      122.17      8.95 o 
   3   1  15      185.45      200.65     16.45 o 
   4   1  15       62.09       60.38     10.94 o 
   5   1  15       47.59       49.31     10.98 o 
   6   1  15       50.14       57.04     11.54 o 
 -14   2  15      159.52      153.78     17.30 o 
 -13   2  15       33.30       39.55      7.24 o 
 -12   2  15      139.01      142.07     11.75 o 
 -11   2  15        7.51        4.37      3.64 o 
 -10   2  15       82.97       85.57      6.89 o 
  -9   2  15       39.22       36.03      5.99 o 
  -8   2  15      509.48      498.50     14.70 o 
  -7   2  15       32.37       26.63      4.29 o 
  -6   2  15      328.53      333.87     11.52 o 
  -5   2  15        2.57        2.49      2.68 o 
  -4   2  15      138.40      134.07      7.49 o 
  -3   2  15        1.15        4.65      2.79 o 
  -2   2  15      431.46      440.34     13.07 o 
  -1   2  15       23.18       26.00      5.50 o 
   0   2  15      353.06      336.68     14.53 o 
   1   2  15        8.45        4.40      3.71 o 
   2   2  15      159.85      161.88     10.15 o 
   3   2  15       22.48       18.89      7.43 o 
   4   2  15       74.60       64.43     11.24 o 
   5   2  15        9.83       11.58      7.48 o 
   6   2  15       33.08       20.64      8.33 o 
 -12   3  15        6.38        8.32      4.95 o 
 -11   3  15      108.71      110.61      9.99 o 
 -10   3  15       16.43       14.48      4.58 o 
  -9   3  15      293.67      309.37     11.95 o 
  -8   3  15       43.91       39.83      5.41 o 
  -7   3  15      264.75      257.90     10.66 o 
  -6   3  15      111.41       99.45      9.04 o 
  -5   3  15      224.73      236.66     10.00 o 
  -4   3  15        7.74        3.78      3.01 o 
  -3   3  15      289.07      285.47     13.36 o 
  -2   3  15       84.00       86.95      9.85 o 
  -1   3  15      303.01      313.44     11.46 o 
   0   3  15       69.47       84.63      6.59 o 
   1   3  15      255.43      261.44     10.58 o 
   2   3  15       20.01       24.92      4.46 o 
   3   3  15      130.46      130.08     18.93 o 
   4   3  15       44.64       43.46     11.90 o 
 -10   4  15      176.09      195.07     12.92 o 
  -9   4  15        7.79        5.92      4.70 o 
  -8   4  15      282.26      286.06     14.70 o 
  -7   4  15       13.63       12.35      3.87 o 
  -6   4  15      179.35      187.10      9.53 o 
  -5   4  15        5.08       -0.92      3.56 o 
  -4   4  15      155.81      148.34     10.84 o 
  -3   4  15        0.26       -1.55      3.65 o 
  -2   4  15      269.21      265.53     14.04 o 
  -1   4  15       23.37       20.59      5.41 o 
   0   4  15      204.48      197.69     11.79 o 
   1   4  15       17.73        5.73      6.58 o 
   2   4  15      143.73      185.36     16.36 o 
  -4   5  15       18.84        9.14      6.92 o 
  -8  -4  16        9.58       24.23      9.87 o 
  -7  -4  16      117.88      126.43     16.11 o 
  -6  -4  16       32.59       26.02     10.00 o 
  -5  -4  16      173.35      154.98     17.73 o 
  -4  -4  16       11.21        9.40      8.50 o 
  -3  -4  16      301.66      345.76     23.97 o 
  -2  -4  16        6.65        0.26      7.39 o 
  -1  -4  16      144.76      179.84     17.86 o 
   0  -4  16       18.62       18.67      9.31 o 
 -11  -3  16       38.54       54.14     11.54 o 
 -10  -3  16        5.01        2.99      7.05 o 
  -9  -3  16       86.78       92.55      9.23 o 
  -8  -3  16      193.81      197.39     13.12 o 
  -7  -3  16        1.56        0.69      4.32 o 
  -6  -3  16      213.46      228.72     15.77 o 
  -5  -3  16       24.59       18.35      5.50 o 
  -4  -3  16       99.96      113.78      9.62 o 
  -3  -3  16        9.64        2.64      4.47 o 
  -2  -3  16      263.99      300.86     23.31 o 
  -1  -3  16       33.52       29.60      6.35 o 
   0  -3  16      265.03      280.93     14.32 o 
   1  -3  16       17.81       15.29      5.56 o 
   2  -3  16      195.49      245.99     18.71 o 
   3  -3  16       28.57       31.49      9.74 o 
 -13  -2  16      180.91      186.06     12.64 o 
 -12  -2  16        2.72        0.48      5.92 o 
 -11  -2  16       71.40       63.73      8.33 o 
 -10  -2  16        8.50       11.01      4.99 o 
  -9  -2  16      262.57      249.72     13.32 o 
  -8  -2  16       32.76       40.97     10.90 o 
  -7  -2  16      212.15      214.51     18.82 o 
  -6  -2  16       12.52       20.01      5.50 o 
  -5  -2  16       93.12       94.02      8.79 o 
  -4  -2  16       59.30       70.50      7.97 o 
  -3  -2  16      235.14      242.96     12.66 o 
  -2  -2  16        5.12        1.87      3.96 o 
  -1  -2  16      196.95      201.70     11.96 o 
   0  -2  16       23.41       19.53      5.52 o 
   1  -2  16       99.36      102.89      9.11 o 
   2  -2  16       12.33        4.19      5.81 o 
   3  -2  16      213.44      212.40     17.69 o 
   4  -2  16       11.10       16.83      8.80 o 
 -13  -1  16        9.70        6.04      4.97 o 
 -12  -1  16       80.98       83.99      8.97 o 
 -11  -1  16       13.20       13.22      5.81 o 
 -10  -1  16      269.73      289.24     14.34 o 
  -9  -1  16       11.55        9.94      4.68 o 
  -8  -1  16      266.35      261.09     13.46 o 
  -7  -1  16       28.53       32.53      6.37 o 
  -6  -1  16      441.24      442.25     22.20 o 
  -5  -1  16       32.72       31.92      7.29 o 
  -4  -1  16      321.83      325.81     14.55 o 
  -3  -1  16        8.83        7.74      4.26 o 
  -2  -1  16      351.26      341.78     14.89 o 
  -1  -1  16        1.90        0.35      3.67 o 
   0  -1  16      342.71      357.02     22.30 o 
   1  -1  16       22.27       27.15      5.77 o 
   2  -1  16      128.20      125.79     14.48 o 
   3  -1  16       12.21       18.59      8.12 o 
   4  -1  16      435.11      400.62     24.91 o 
   5  -1  16       12.61        0.17      6.11 o 
 -14   0  16       30.27       38.94      7.48 o 
 -13   0  16       50.87       46.21      7.65 o 
 -12   0  16       14.41        8.60      4.90 o 
 -11   0  16       71.10       86.75      8.96 o 
 -10   0  16        3.20        0.97      3.88 o 
  -9   0  16      201.39      202.21     11.92 o 
  -8   0  16       49.97       60.37      7.63 o 
  -7   0  16      613.33      655.59     28.46 o 
  -6   0  16        8.40        8.61      4.38 o 
  -5   0  16      475.24      465.37     17.58 o 
  -4   0  16       54.82       49.53      8.59 o 
  -3   0  16      375.24      393.72     16.03 o 
  -2   0  16        0.97        9.75      4.32 o 
  -1   0  16      997.14      992.33     27.30 o 
   0   0  16      295.16      291.87     13.66 o 
   1   0  16      360.60      364.73     15.16 o 
   2   0  16       44.05       28.03      8.72 o 
   3   0  16      204.56      195.99     16.79 o 
   4   0  16        2.25        7.09      6.84 o 
   5   0  16      161.45      197.87     18.07 o 
 -13   1  16        9.70        7.19      3.89 o 
 -12   1  16       80.98       85.20      7.15 o 
 -11   1  16       13.20       11.49      5.26 o 
 -10   1  16      269.73      276.81     14.32 o 
  -9   1  16       11.55       12.81      5.00 o 
  -8   1  16      266.35      265.40     25.30 o 
  -7   1  16       28.53       23.83      5.56 o 
  -6   1  16      441.24      443.07     17.60 o 
  -5   1  16       32.72       39.21     12.37 o 
  -4   1  16      321.83      314.52     14.41 o 
  -3   1  16        8.83       11.44      4.60 o 
  -2   1  16      351.27      351.87     15.08 o 
  -1   1  16        1.90        4.89      3.85 o 
   0   1  16      342.71      346.72     14.90 o 
   1   1  16       22.27       21.11      5.33 o 
   2   1  16      128.20      129.08     14.27 o 
   3   1  16       12.21        7.09      6.28 o 
   4   1  16      435.11      439.29     26.02 o 
   5   1  16       12.61       14.70      8.20 o 
 -13   2  16      180.91      203.33     13.33 o 
 -12   2  16        2.72        0.94      3.51 o 
 -11   2  16       71.40       67.41      6.70 o 
 -10   2  16        8.50        3.70      3.56 o 
  -9   2  16      262.57      266.75     10.97 o 
  -8   2  16       32.76       29.81      4.81 o 
  -7   2  16      212.15      209.42      9.61 o 
  -6   2  16       12.52        7.88      3.27 o 
  -5   2  16       93.12       85.01      6.54 o 
  -4   2  16       59.30       65.47      5.94 o 
  -3   2  16      235.14      227.10     12.28 o 
  -2   2  16        5.12        1.06      3.54 o 
  -1   2  16      196.95      199.25     11.48 o 
   0   2  16       23.41       25.06      7.03 o 
   1   2  16       99.36       86.31      8.39 o 
   2   2  16       12.33       10.77      7.05 o 
   3   2  16      213.44      208.09     17.56 o 
   4   2  16       11.10        6.24      6.88 o 
 -11   3  16       38.54       46.73      7.81 o 
 -10   3  16        5.01        6.06      4.61 o 
  -9   3  16       86.78       73.53      6.88 o 
  -8   3  16      193.81      199.92      9.80 o 
  -7   3  16        1.56       -0.70      3.05 o 
  -6   3  16      213.46      224.33     10.27 o 
  -5   3  16       24.59       18.40      4.16 o 
  -4   3  16       99.96       93.62      7.11 o 
  -3   3  16        9.64        7.06      3.44 o 
  -2   3  16      263.99      261.48     10.89 o 
  -1   3  16       33.52       25.28      5.19 o 
   0   3  16      265.03      288.63     14.52 o 
   1   3  16       17.81       19.12      4.43 o 
   2   3  16      195.49      215.14     18.37 o 
   3   3  16       28.57       38.37     10.08 o 
  -8   4  16        9.58       13.99      5.60 o 
  -7   4  16      117.88      100.66      9.89 o 
  -6   4  16       32.59       32.28      6.69 o 
  -5   4  16      173.35      163.29     11.96 o 
  -4   4  16       11.21        8.33      6.49 o 
  -3   4  16      301.66      340.42     23.37 o 
  -2   4  16        6.65        3.50      6.15 o 
  -1   4  16      144.76      162.54     16.54 o 
   0   4  16       18.62       16.02      7.56 o 
  -9  -3  17      145.11      151.16     11.58 o 
  -8  -3  17        2.50        0.80      5.70 o 
  -7  -3  17       41.55       46.96      7.77 o 
  -6  -3  17        7.41        5.23      5.04 o 
  -5  -3  17      104.11      122.93     10.52 o 
  -4  -3  17       47.53       35.08      6.90 o 
  -3  -3  17      177.51      167.66     15.49 o 
  -2  -3  17       15.05       21.19      6.18 o 
  -1  -3  17       78.71       66.28      8.50 o 
   0  -3  17       19.77       32.15      9.04 o 
 -11  -2  17       24.76       25.59      6.38 o 
 -10  -2  17      147.16      143.70     11.30 o 
  -9  -2  17       47.17       27.84      6.46 o 
  -8  -2  17      265.26      270.71     16.54 o 
  -7  -2  17       59.24       66.39      8.48 o 
  -6  -2  17      126.06      102.51     15.87 o 
  -5  -2  17        0.32        1.54      4.05 o 
  -4  -2  17      114.72      109.04      9.74 o 
  -3  -2  17       40.60       39.19      9.25 o 
  -2  -2  17      192.37      195.00     17.33 o 
  -1  -2  17       31.42       37.68      7.69 o 
   0  -2  17      118.77      119.60     10.21 o 
   1  -2  17       17.02       10.67      5.22 o 
   2  -2  17       66.36       51.19     11.24 o 
 -12  -1  17       15.37       17.25      6.47 o 
 -11  -1  17       79.85       74.87      8.80 o 
 -10  -1  17       10.45       16.18      5.74 o 
  -9  -1  17      137.12      146.81     21.02 o 
  -8  -1  17       44.65       62.51      8.07 o 
  -7  -1  17      249.81      257.49     13.75 o 
  -6  -1  17       16.51       22.01      5.75 o 
  -5  -1  17       76.73       93.81      9.03 o 
  -4  -1  17       77.95       76.50     13.48 o 
  -3  -1  17      363.93      389.98     19.38 o 
  -2  -1  17       28.49       27.21     12.82 o 
  -1  -1  17      557.49      565.08     20.09 o 
   0  -1  17        3.48        4.80      5.13 o 
   1  -1  17       55.68       47.88      7.19 o 
   2  -1  17       12.38       20.51      8.50 o 
   3  -1  17      205.65      208.56     18.33 o 
 -13   0  17        0.05       -0.44      4.45 o 
 -12   0  17        9.90       10.76      5.09 o 
 -11   0  17       77.34       79.27     13.57 o 
 -10   0  17      115.98      118.89     10.39 o 
  -9   0  17        1.36       -2.04      3.57 o 
  -8   0  17       80.69       90.01      9.16 o 
  -7   0  17        8.56        0.51      3.87 o 
  -6   0  17      206.81      188.03     13.95 o 
  -5   0  17       10.16        2.75      3.81 o 
  -4   0  17      147.91      158.94     10.88 o 
  -3   0  17        5.19        6.98      4.30 o 
  -2   0  17      522.19      529.26     19.42 o 
  -1   0  17       10.06        4.24      4.09 o 
   0   0  17      549.25      576.62     32.71 o 
   1   0  17       87.61       78.86      8.42 o 
   2   0  17      347.25      382.33     24.23 o 
   3   0  17      131.05      148.44     16.41 o 
 -12   1  17       15.37       22.23     15.19 o 
 -11   1  17       79.85       75.82     13.61 o 
 -10   1  17       10.45       10.88      5.06 o 
  -9   1  17      137.12      129.40     11.34 o 
  -8   1  17       44.65       57.86     17.33 o 
  -7   1  17      249.81      252.33     13.79 o 
  -6   1  17       16.51       21.57      6.22 o 
  -5   1  17       76.73       68.82      8.15 o 
  -4   1  17       77.95       71.91     10.45 o 
  -3   1  17      363.93      383.11     16.45 o 
  -2   1  17       28.49       32.71      6.12 o 
  -1   1  17      557.49      538.97     19.73 o 
   0   1  17        3.48        3.75      4.11 o 
   1   1  17       55.68       54.46      7.32 o 
   2   1  17       12.38        5.98      6.79 o 
   3   1  17      205.65      225.78     18.84 o 
 -11   2  17       24.76       28.86      5.40 o 
 -10   2  17      147.15      147.15      9.00 o 
  -9   2  17       47.17       57.99      6.31 o 
  -8   2  17      265.26      253.69     14.24 o 
  -7   2  17       59.24       59.68     11.90 o 
  -6   2  17      126.06      132.73     21.11 o 
  -5   2  17        0.32       -1.22      3.55 o 
  -4   2  17      114.72      108.35      9.71 o 
  -3   2  17       40.60       28.80      5.95 o 
  -2   2  17      192.37      193.22     11.72 o 
  -1   2  17       31.42       32.05      6.19 o 
   0   2  17      118.77      114.27      9.71 o 
   1   2  17       17.02        7.50      4.63 o 
   2   2  17       66.36       65.59     12.31 o 
  -9   3  17      145.11      149.26     16.81 o 
  -8   3  17        2.50        0.86      3.31 o 
  -7   3  17       41.55       38.07      5.52 o 
  -6   3  17        7.41        4.20      3.49 o 
  -5   3  17      104.11      114.98      8.15 o 
  -4   3  17       47.53       49.97      8.30 o 
  -3   3  17      177.52      173.21     12.81 o 
  -2   3  17       15.05       13.59      5.09 o 
  -1   3  17       78.71       84.96      9.15 o 
   0   3  17       19.77       14.05      5.33 o 
  -6  -3  18       20.00       20.74      6.27 o 
  -5  -3  18       30.51       32.30      7.20 o 
  -4  -3  18      160.28      157.91     11.91 o 
  -3  -3  18        1.23       10.39      5.58 o 
 -10  -2  18       17.04       13.97      5.90 o 
  -9  -2  18      158.95      182.33     12.67 o 
  -8  -2  18       29.43       50.37      8.01 o 
  -7  -2  18      184.99      179.02     27.60 o 
  -6  -2  18       76.09       90.27      9.65 o 
  -5  -2  18      101.73      116.92     34.57 o 
  -4  -2  18       10.67       20.98      6.00 o 
  -3  -2  18      110.44      106.42     10.09 o 
  -2  -2  18        3.81       12.52      5.59 o 
  -1  -2  18      105.56       97.59      9.77 o 
   0  -2  18       61.95       77.32      9.15 o 
 -11  -1  18       16.00       13.11      5.42 o 
 -10  -1  18      108.30      101.90     10.20 o 
  -9  -1  18       27.05       32.84      7.05 o 
  -8  -1  18      146.65      133.04     11.13 o 
  -7  -1  18       38.96       37.07      7.27 o 
  -6  -1  18       89.93      120.98     10.53 o 
  -5  -1  18       30.16       30.67      6.53 o 
  -4  -1  18       41.50       47.51     15.70 o 
  -3  -1  18       34.38       37.36      7.02 o 
  -2  -1  18      225.77      218.79     16.00 o 
  -1  -1  18       25.40       18.47      5.98 o 
   0  -1  18      123.57      128.13     10.49 o 
   1  -1  18       28.23       35.68     10.81 o 
 -11   0  18        8.91       13.40      5.53 o 
 -10   0  18        1.70        0.87      4.42 o 
  -9   0  18        1.25        4.16      6.24 o 
  -8   0  18        5.96        4.67      8.74 o 
  -7   0  18       93.19       71.44      8.67 o 
  -6   0  18        0.48       -1.98      3.76 o 
  -5   0  18       29.47       28.11      6.34 o 
  -4   0  18        9.34        4.60      5.75 o 
  -3   0  18      167.96      183.58     12.17 o 
  -2   0  18        3.56        2.69      4.23 o 
  -1   0  18      127.93      127.62     10.48 o 
   0   0  18        0.68        4.97      4.86 o 
   1   0  18       62.68       59.14     12.13 o 
   2   0  18        0.13        3.59      6.62 o 
 -11   1  18       16.00       22.05      6.30 o 
 -10   1  18      108.30      124.73     17.16 o 
  -9   1  18       27.05       32.82      7.10 o 
  -8   1  18      146.65      113.44     10.50 o 
  -7   1  18       38.96       46.83      7.75 o 
  -6   1  18       89.93       83.58      9.46 o 
  -5   1  18       30.16       25.82      6.10 o 
  -4   1  18       41.50       31.88      6.45 o 
  -3   1  18       34.38       31.93      6.65 o 
  -2   1  18      225.77      249.33     13.69 o 
  -1   1  18       25.40       28.35      9.23 o 
   0   1  18      123.57      117.36     10.85 o 
   1   1  18       28.23       36.75     10.64 o 
 -10   2  18       17.04       26.27     13.80 o 
  -9   2  18      158.95      161.81     12.30 o 
  -8   2  18       29.43       45.70      7.92 o 
  -7   2  18      184.99      188.43     24.59 o 
  -6   2  18       76.09       82.74     13.22 o 
  -5   2  18      101.73      100.69     11.54 o 
  -4   2  18       10.67       17.70      5.58 o 
  -3   2  18      110.44      107.27     14.89 o 
  -2   2  18        3.81        2.74      4.24 o 
  -1   2  18      105.56       99.46     17.97 o 
   0   2  18       61.95       66.74     10.21 o 
  -6   3  18       20.00       13.93      5.79 o 
  -5   3  18       30.51       29.09      6.74 o 
  -4   3  18      160.28      150.86     11.83 o 
  -3   3  18        1.23        0.31      4.23 o 
  -5  -2  19      135.40      184.21     22.41 o 
  -8  -1  19       10.14       15.76      5.79 o 
  -7  -1  19       82.02       78.05      9.54 o 
  -6  -1  19       12.90       17.68      5.90 o 
  -5  -1  19       36.56       33.52      7.00 o 
  -4  -1  19       14.28       12.94      5.55 o 
  -3  -1  19      164.00      176.42     18.20 o 
  -2  -1  19        4.21        4.53      4.83 o 
  -9   0  19       12.22        7.11      5.17 o 
  -8   0  19        2.70       -0.79      4.36 o 
  -7   0  19        2.77       -1.09      4.32 o 
  -6   0  19        1.23        1.67      4.44 o 
  -5   0  19        1.27        2.09      4.41 o 
  -4   0  19       49.94       45.02      7.51 o 
  -3   0  19        5.06        4.88      4.95 o 
  -2   0  19      252.56      237.26     13.82 o 
  -1   0  19       10.02       10.13      5.16 o 
  -8   1  19       10.14        8.40      5.42 o 
  -7   1  19       82.02       98.19     11.92 o 
  -6   1  19       12.90       22.58      6.27 o 
  -5   1  19       36.56       26.39      6.82 o 
  -4   1  19       14.28       18.20      6.11 o 
  -3   1  19      164.00      145.42     11.49 o 
  -2   1  19        4.21       -3.93      7.14 o 
  -5   2  19      135.40      171.39     12.67 o 
                                                 
